# Supplementary material for: Longitudinal characterization of olfactomedin-4 expressing neutrophils in pediatric patients undergoing bone marrow transplantation
Source: PLoS One. 2020 May 29;15(5):e0233738. doi: 10.1371/journal.pone.0233738 (PMC7259555; doi:10.1371/journal.pone.0233738)
Supplement: S1 Data — (XLSX) [file pone.0233738.s002.xlsx]

## Sheet: Demographic
Study ID #	Gender	Race	TMA? Yes (1) No (0)	Organism	Organism	Organism	Organism	Age at SCT (years)
BO1	Female	1/2 Caucasian 1/2 African American	0					4.1
BO2	Male	Caucasian	1	Bacteroides fragilis	Bacteroides fragilis			13.4
BO3	Male	Caucasian	0					7.5
BO4	Female	Caucasian	0					9.2
BO5	Female	Caucasian	1					6.4
BO6	Female	Caucasian	0					13.6
BO7	Male	Caucasian	0					18.4
BO8	Male	Caucasian	0	ORSA	Enterococus faecalis	Pseudomonas aeruginosa		15.9
BO9	Male	Caucasian	0					13.8
BO10	Male	Caucasian	0					28.6
BO11	Female	Caucasian	0					7.2
BO12	Female	Caucasian	1	MSSA				4.9
BO13	Male	Caucasian	1	Streptococcus species	Klebsiella oxytoca	Candida lusitaniae	Candida parapsilosis	25.9
BO14	Female	Caucasian	1					17
BO15	Male	African American	0					1.4
BO16	Male	Other	1	Staphylococcus epidermidis	Granulicatella adiacens, E coli			25.9
BO17	Female	Caucasian	0					6.8
BO18	Male	Caucasian	0	Strep mitis/oralis				12.8
BO 19	Male	Caucasian	1	Bacteroides fragilis	Enterococcus faecalis			12.8
BO 20	Male	Other	1	Strep pneumoniae	MSSA			8.4
BO 21	Male	Other	0					7.4
BO 22	Male	Caucasian	0					13.3
BO 23	Female	Caucasian	0					9.9
BO 24	Male	Other	0					8.9
BO 25	Male	Caucasian	0	Strep mitis/oralis				0.3
BO 26	Female	Caucasian	1	Enterococcus faecalis				0.9
BO 27	Female	African American	0					9.4
BO 28	Male	Caucasian	0	E. coli				0.5
BO 29	Male	Caucasian	0					0.8
BO 30	Male	Other	0					0.2
BO 31	Male	African American	0	Strep salivarius				0.3
BO 32	Male	Caucasian	0	MSSA				15.4
BO 33	Male	Caucasian	1					3.9
BO 34	Male	Caucasian	0					20.8
BO 35	Female	Asian	0	Capnocytophaga sputigena				8.3
BO 36	Male	Other	1					7.6
BO 37	Male	Other	0					1.5
BO 38	Male	Other	1					0.6
BO 39	Male	Other	0					16.4
BO 40	Female	Caucasian	0					21.4
BO 41	Female	Caucasian	0					2.2
BO 42	Male	Caucasian	0	MSSA	E. coli	E. coli		0.2
BO 43	Male	African American	0	Strep mitis/oralis				23.3
BO 44	Female	Caucasian	0	MSSA	Strep mitis/oralis			20.4
BO 45	Male	Other	0	Strep mitis/oralis				1.9
BO 46	Female	Caucasian	0	Pseudomonas aeruginosa				0.3
BO 47	Male	Caucasian	1	MSSA	Bacillus species	MSSA		15.4
BO 48	Female	Other	0					3.1
BO 49	Male	African American	0					4.5
BO 50	Female	Caucasian	1					8.6

## Sheet: Serum
	serum OLFM4 ng/ml	O-ANC
BO2	11.87	935
	3.86	1034.84
	17.86	1338.6
	7.95	4016.79
	8.08	1757.7
	5.72	243.552
	2.24	14828.3
BO5	10.37	503.37
	3.97	1440.45
	109.47	2377.82
	12.31	520.521
	13.51	1739.92
	8.72	699.548
	8.48	2069.76
	12.1	1670.79
BO9	10.52	1254.08
	4.09	153.6
	1.48	396.576
	2.49	5217.52
	2.89	2513.78
	1.71	512.544
	1.61	390.72
BO12	2.21	254.332
	1.21	505.758
	3.1	887.348
	6.87	1380.24
	3.45	1011.08
	0.5	405.45
	0.65	1283.1
	0.57	686
BO13	9.85	140.352
	16.12	652.736									Green is AONC
	12.05	336.72									Red is serum OLFM4 concentration
	4.77	14.8
	2.12	38.16
BO20	13.18	3985.66
	1.48	576.6
	6.05	1186.09
	3.83	5163.12
	1.74	1476.3
	3.1	1558.25
	5.05	790.704
BO31	2.52	268.272
	4.89	850.668
	7.03	622.35
	12.69	1477.44
	10.45	1786.75
	4.46	2778.19
		5175.41
	0.57	134.52

## Sheet: Flow
								CD64 MFI (BD v450)		CD16 MFI (APC Cy7)		CD11b (vf 450)		CD62 ligand (APC Cy7)
Study ID #	Time from tx	WBC count	% neutrophils	ANC	% bands	% OLFM4 positive	AONC	OLFM4 neg	OLFM4 pos	OLFM4 neg	OLFM4 pos	OLFM4 neg	OLFM4 pos	OLFM4 neg	OLFM4 pos
BO 1A	-7	1	33	330	0	24	79.2	937	433	55746	65703
BO 1D	14	13.5	70	9450	4	31	2929.5	1764	1526	26486	34523
BO 1E	21	3.5	56	1960	0	40.6	795.76	928	539	69213	85801
BO 1F	28	3.5	59	2065	0	9.8	202.37	1025	361	68577	74494
BO1G	42	1.6	59	944	0	22.1	208.624	n/a	n/a	78332	78936
BO 2A	-6	3.7	48	1776	0	20.9	371.184	1278	875	45805	54917
BO 2B	1	0.5	90	450	0	26.8	120.6	839	273	58061	67290
BO 2C	8	0.7	66	462	3	73.1	337.722	1190	615	21901	24973
BO 2D	15	10	85	8500	2	11	935	1040	1018	48541	31291
BO 2E	22	6.3	86	5418	2	19.1	1034.84	684	486	35904	37204
BO 2G	35	5	69	3450	4	38.8	1338.6	1036	944	8590	7967
BO 2H	43	16.2	87	14094	1	28.5	4016.79	n/a	n/a	21201	24193
BO 2I	50	9.3	90	8370	10	21	1757.7	847	687	22619	22224
BO 2J	57	4.3	96	4128	0	5.9	243.552	776	591	34234	33917
BO 2K	120	18.6	86	15996	0	92.7	14828.3	594	509	19249	31669
BO 2L	154	6.8	84	5712	2	2.8	159.936	539	414	12338	13703	3115	3328	4944	5184
BO 3A	-8	4.1	85	3485	0	6.3	219.555	767	405	51281	53004
BO 3B	-3	1.4	79	1106	0	6.8	75.208	n/a	n/a	73719	72888
BO 3D	11	0.5	31	155	1	12.5	19.375	1798	1389	37557	44199
BO 3E	18	1.9	27	513	1	28.2	144.666	671	326	72946	80241
BO 3F	33	2.2	38	836	0	22.1	184.756	999	947	118637	111587
BO 3G	52	1.9	40	760	1	32.3	245.48	542	-33	66597	55386
BO 3H	59	3.1	63	1953	10	22.5	439.425	680	68	64444	52265
BO 3I	349	6	67	4020	0	10.7	430.14	938	456	37628	36124	3789	3250	11979	11920
BO 4A	-10	3.3	17	561	0	24.4	136.884	820	592	103330	107482
BO 4B	-6	4.9	4	196	0	26.6	52.136	882	304	130462	134782
BO 4E	15	4.9	62	3038	0	35	1063.3	535	387	54259	57579
BO4F	22	3.3	56	1848	0	40	739.2	862	604	48839	51587
BO 4G	30	2.3	45	1035	0	12.3	127.305	801	338	84059	89011
BO 4H	35	3.2	42	1344	0	13.4	180.096	504	84	84860	88186
BO 4I	42	3.3	45	1485	0	18.8	279.18	611	231	97672	100743
BO 5A	-7	2.8	14	392	0	21.6	84.672	798	644	72959	76864
BO 5B	-3	1	95	950	0	27.7	263.15	1123	1084	29843	28948
BO 5D	11	6.2	79	4898	10	11.3	553.474	719	523	5878	6716
BO 5E	17	6.3	47	2961	0	17	503.37	603	583	35908	30343
BO 5G	32	4.5	66	2970	0	48.5	1440.45	966	751	47462	56489
BO 5H	39	14.1	68	9588	5	24.8	2377.82	1450	1285	8000	8369
BO 5I	46	19.3	93	17949	3	2.9	520.521	1272	1075	12719	12417
BO 5J	53	23.9	91	21749	0	8	1739.92	925	848	19266	19027
BO 5K	60	12.2	94	11468	4	6.1	699.548	1147	1040	17770	18138
BO 5L	101	16.8	88	14784	1	14	2069.76	672	612	12151	12075	3324	3345	4069	4026
BO 5M	109	11	83	9130	0	18.3	1670.79	880	714	18811	19282	2783	2769	4202	4016
BO 6A	-7	2.6	25	650	0	26	169	887	850	82136	82432
BO 6B	1	0.6	87	522	0	50.3	262.566	972	713	26781	27386
BO 6D	15	4	62	2480	3	47.7	1182.96	889	536	18992	24390
BO 6F	29	2.7	59	1593	0	43	684.99	1043	810	60399	69599
BO 6G	43	3	45	1350	0	35.5	479.25	949	513	57463	62605
BO 6H	106	4.7	36	1692	0	21.8	368.856	747	337	47719	53818	5267	5048	8157	7657
BO 7A	-2	9.3	98	9114	0	10.2	929.628	928	499	25323	25360
BO 7B	-1	12.1	98	11858	0	9.2	1090.94	904	750	7388	7509
BO 7C	6	1.4	73	1022	0	21.2	216.664	614	429	41233	43472
BO 7D	13	1.8	6	108	1	36.7	39.636	1425	834	6429	10954
BO 7E	19	6.8	52	3536	3	44.7	1580.59	916	749	41074	43406
BO 7F	26	8.4	68	5712	0	14.3	816.816	571	287	36191	38813
BO 7G	40	8.1	62	5022	0	15.6	783.432	782	613	39417	40504
BO 7H	47	8.7	62	5394	0	35.1	1893.29	649	454	46608	48127
BO 8A	-43	1.2	25	300	0	55.5	166.5	1426	697	88285	113254
BO 8B	-14	2.6	55	1430	0	37	529.1	974	769	70786	77210
BO 8L	91	3.3	70	2310	0	31.4	725.34	862	638	46054	48588	2990	2898	4844	4570
BO 8M	99	2	40	800	0	14.5	116	774	449	99300	111210	4616	4618	7148	6884
BO 9A	-8	1.2	19	228	0	77.9	177.612	984	619	29143	32109
BO 9D	13	3.1	68	2108	3	35.7	752.556	921	780	15111	13657
BO 9E	20	2.3	75	1725	5	72.7	1254.08	600	365	70632	90518
BO 9F	27	2.4	32	768	0	20	153.6	614	294	72819	83126
BO 9G	34	5.1	32	1632	0	24.3	396.576	563	286	56904	62489
BO 9H	41	7.7	77	5929	0	88	5217.52	523	528	19302	28652
BO 9I	48	7.9	74	5846	0	43	2513.78	686	509	27890	27893
BO 9J	82	1.9	48	912	0	56.2	512.544	339	94	36246	36072	2560	2294	13551	12051
BO 9K	96	2.2	40	880	0	44.4	390.72	525	214	28140	30173	2613	2434	10943	10710
BO 10A	-4	6	91	5460	0	25	1365	636	326	39355	39510
BO 10C	11	4	73	2920	11	1	29.2	1283	1167	17057	18805
BO 10D	18	7.4	83	6142	0	2.9	178.118	542	323	51068	48838
BO 10E	24	4.9	81	3969	0	4.8	190.512	648	367	18448	18323
BO 10F	31	4.3	63	2709	0	5	135.45	697	180	41230	42199
BO 10G	59	3.6	74	2664	0	11.6	309.024	608	496	22354	22444	3472	3558	10428	9996
BO 10H	101	3	74	2220	0	13.3	295.26	401	93	27127	27974	3697	3423	6709	6452
BO 11A	-9	7.4	84	6216	0	32.8	2038.85	536	391	84592	85472
BO 11D	13	9.1	55	5005	3	5	250.25	1118	949	33856	23698
BO 11E	20	3.9	31	1209	0	5	60.45	715	306	78378	92427
BO 11F	27	6.2	77	4774	0	5.6	267.344	1146	890	9981	9886
BO 11G	32	4.1	59	2419	0	10.9	263.671	643	485	51864	56780	3985	3946	5174	5008
BO 11H	40	2.6	79	2054	2	16.1	330.694	520	247	52551	58732	5796	5797	4616	4207
BO 11I	100	5	68	3400	0	13.8	469.2	424	246	26111	26567	1757	1491	2053	1802
BO 12A	-17	6.3	44	2772	0	4.4	121.968	552	111	66908	68310
BO 12B	-9	5.6	31	1736	0	4.8	83.328	561	246	94837	96984
BO 12C	-2	6.5	97	6305	0	2.8	176.54	576	326	37079	36632
BO 12F	19	5.2	67	3484	2	7.3	254.332	1406	1029	16176	25084	1940	2156	4615	2000
BO 12G	26	3.3	79	2607	0	19.4	505.758	454	277	80273	89473	2599	2652	6847	6743
BO 12H	40	8.6	77	6622	2	13.4	887.348	575	261	38248	41028	3048	2850	2038	2850
BO 12I	44	16.2	71	11502	2	12	1380.24	455	395	30830	32210	2046	2001	4556	4497
BO 12J	54	8.5	61	5185	0	19.5	1011.08	379	0	44236	38117	2334	2092	2945	2767
BO 12K	60	3.4	75	2550	0	15.9	405.45	355	138	50113	51728	2237	1921	3781	3540
BO 12M	88	6.5	84	5460	0	23.5	1283.1	310	212	34472	36334	2096	2011	3431	3294
BO 12N	103	4	70	2800	0	24.5	686	636	388	43820	45109	3374	3109	4275	4125
BO 12O	263	8.4	65	5460	0	25.1	1370.46	623	491	62454	64875	2276	2227	5073	5087
BO 12P	301	10.7	72	7704	0	30.4	2342.02	985	796	31447	32567	2703	2514	5732	5384
BO 13A	-8	11.4	81	9234	0	10.6	978.804	697	463	25564	24604
BO 13E	18	6.8	86	5848	9	2.4	140.352	1198	1054	15280	15611	2348	2262	6380	7044
BO 13F	27	6.2	94	5828	0	11.2	652.736	470	207	45239	46413	2742	2551	6062	5977
BO 13G	34	2	92	1840	0	18.3	336.72	1276	1043	11104	11191	2348	2232	11404	11020
BO 13H	41	0.5	80	400	0	3.7	14.8	1118	1212	13568	10858	n/a	n/a	n/a	n/a
BO 13I	49	0.8	90	720	2	5.3	38.16	767	733	29207	22473	4692	4563	7401	5526
BO 14A	-8	3.2	56	1792	0	12.9	231.168	1079	749	29607	30818
BO 14D	12	32.7	71	23217	1	0.85	197.345	599	449	6306	8411	2673	2978	3257	3067
BO 14E	20	16.5	57	9405	4	9.7	912.285	590	347	41940	36744	3568	3327	5328	3327
BO 14F	27	21	72	15120	3	7.5	1134	428	412	18963	21337	1929	1937	2475	2200
BO 14G	34	15.1	84	12684	14	23.6	2993.42	782	634	25922	26151	3525	3385	2625	2422
BO 14H	42	20.7	93	19251	0	21	4042.71	575	413	28007	28067	3258	3120	1951	1883
BO 15C	17	6	79	4740	0	31.9	1512.06	588	504	24366	24912	3337	3572	2157	1817
BO 15D	24	1.5	47	705	0	63.4	446.97	550	98.3	90081	1000110	3461	3373	6787	5657
BO 15E	37	3.2	46	1472	0	43.8	644.736	671	463	64581	47955	3492	2596	6187	4525
BO 15F	54	1.7	58	986	0	62.9	620.194	494	591	60454	40969	4122	3692	6587	6010
BO 15G	59	1.4	48	672	0	26.2	176.064	564	91.3	42585	45936	3145	2784	5786	5534
BO 15H	66	1.2	62	744	0	29.8	221.712	547	203	54353	55643	2905	2482	7622	7304
BO 15I	75	1.2	63	756	1	65.6	495.936	3611	3470	5808	6253	3611	3470	5808	6253
BO 15J	80	1.7	63	1071	0	28.1	300.951	671	222	30815	35565	2631	2329	4628	4074
BO 15K	94	3.9	76	2964	0	36.2	1072.97	628	434	32738	36294	2554	2469	4276	4201
BO 15L	101	2.4	46	1104	0	36	397.44	398	127	60202	66981	3156	3124	4017	3930
BO 15M	108	2.7	65	1755	0	24.7	433.485	882	705	46303	43420	4556	4272	5259	5116
BO 16A	-14	5	72	3600	0	3.7	133.2	559	257	16619	19111
BO 16E	20	2.6	58	1508	0	67.4	1016.39	915	373	43910	64661	2903	3708	5722	7619
BO 16F	29	3.6	58	2088	2	44	918.72	659	426	27443	24776	3975	3645	4478	4371
BO 16G	34	5.4	64	3456	0	53.9	1862.78	626	625	19161	19668	2905	3001	6284	6750
BO 16H	41	1.6	44	704	5	50.2	353.408	613	135	26429	29687	3043	2727	9257	9508
BO 16I	48	0.8	15	120	0	52.1	62.52	580	13	45228	48514	2832	2431	12131	13729
BO 16J	57	1.4	33	462	0	48.4	223.608	1006	682	34678	36624	3414	3283	9887	10764
BO 16K	62	2.1	68	1428	12	50.8	725.424	586	403	26223	26811	3154	3100	7984	8078
BO 16L	77	2.6	55	1430	9	58.5	836.55	718	566	21162	21424	2671	2720	9278	9914
BO 16M	83	1	27	270	4	43.6	117.72	1030	655	21703	26833	2349	2593	4409	7231
BO 16N	104	5.1	58	2958	5	49.8	1473.08	1500	1334	30965	37573	4479	4443	9961	9531
BO 16O	145	2.2	61	1342	0	25.5	342.21	878	516	35132	37182	4849	4522	10710	10677
BO 17A	-9	3.1	17	527	0	3.3	17.391	294	158	80809	84423	5330	6371	9700	10057
BO 17D	14	14.9	53	7897	8	6.7	529.099	790	621	26713	22316	2557	2506	5131	5404
BO 17E	22	3.7	39	1443	0	3.5	50.505	466	64	119540	116942	5047	4750	6276	6166
BO 17F	27	4.2	58	2436	1	2.2	53.592	419	276	52536	53809	3748	3757	6035	5723
BO 17G	42	4.1	70	2870	1	2.6	74.62	372	0	47625	50846	3538	3093	6197	5875
BO 17H	56	4.4	65	2860	0
BO 17I	70	3.7	65	2405	0	1.8	51.48	294	42	34263	34966	2208	1632	4836	4087
BO 18A	-8	0.7	94	658	2	17.6	115.808	634	297	22550	22459
BO 18E	20	2.5	87	2175	0	2.6	56.55	834	528	41760	41460	3716	3424	6076	6306
BO 18F	28	6.8	85	5780	0	18.8	1086.64	833	687	32325	32656	4222	4191	5140	5116
BO 18G	33	1.9	77	1463	0	9	131.67	1032	663	45786	49017	3037	3021	6860	6795
BO 18H	40	3	88	2640	0	2.9	76.56	528	342	17330	19779	2569	2425	5904	5759
BO 18I	42	2.3	84	1932	2	9.5	183.54	481	460	25130	18149	2540	2091	5222	5365
BO 18J	47	2.6	85	2210	1	45.7	1009.97	330	149	31639	33182	2329	2262	7363	7313
BO 18K	54	1.9	74	1406	0	15.6	219.336	241	151	18443	18919	3197	2827	3093	2881
BO 18L	62	1.7	62	1054	0	19.8	208.692	905	263	38802	38187	6302	5721	11307	11029
BO 18M	96	1.1	43	473	0	8.9	42.097	529	0	77209	78393	4815	3941	16844	16157
BO 18N	104	1.7	64	1088	0	18.2	198.016	593	119	53518	54351	4933	4568	7665	7579
BO 18O	273	1.7	41	697	2	#REF!	#REF!	524	121	26955	30369	5361	5526	6717	6557
BO 19A	-16	7.7	39	3003	0	5.5	165.165	347	0	66118	66389	4332	3806	7127	6439
BO 19B	-1	1.7	96	1632	0	8.9	145.248	596	339	23294	23059	2786	2508	5051	5055
BO 19E	15	1.4	88	1232	0	18	221.76	1261	1049	38088	50518	4600	4331	14284	13997
BO 19F	20	1.3	73	949	4	20.5	194.545	1355	1003	42476	55104	3092	2700	9657	9281
BO 19G	27	1.3	75	975	6	6.8	66.3	998	668	15903	16512	2870	2501	10039	9546
BO 19H	35	0.8	67	536	3	6.8	36.448	1890	1793	25752	30331	3575	3297	12691	12166
BO 19I	40	5.1	81	4131	4	5	206.55	622	363	35421	37872	2128	2015	3904	3988
BO 19J	47	6.6	77	5082	0	22.1	1123.12	417	333	52406	54589	3202	3189	6801	7039
BO 20A	-24	10.5	30	3150	0	8	252	422	217	56619	56641	3529	3309	2961	2716
BO 20B	-7	5.9	79	4661	0	11.5	536.015	417	35	59888	62836	4063	3741	4999	4571
BO 20C	-2	3.1	83	2573	0	11.3	290.749	371	90	46325	46749	4605	4173	4214	3826
BO 20E	13	4.4	64	2816	0	58.7	1652.99	1106	921	23817	28981	2292	2663	5547	3502
BO 20F	18	7	83	5810	2	68.6	3985.66	261	165	53206	58394	2378	2495	4195	4493
BO 20G	25	2	62	1240	0	46.5	576.6	357	218	62714	67263	2874	2702	5947	5502
BO 20H	32	1.9	91	1729	4	68.6	1186.09	784	716	13722	14730	1662	1584	8826	8618
BO 20I	39	7.1	90	6390	0	80.8	5163.12	321	140	66413	80643	3304	3596	3448	3245
BO 20J	47	3.8	74	2812	2	52.5	1476.3	735	594	41982	38194	3058	2514	6550	6392
BO 20K	60	4.1	62	2542	0	61.3	1558.25	885	618	12600	329997	2369	2071	4535	4611
BO 20L	104	1.9	68	1292	0	#REF!	#REF!	512	234	42897	41858	2144	1712	5835	5475
BO 21A	-5	3.3	21	693	0	27.8	192.654	457	0	36278	37177	3664	3519	5849	4892
BO 21C	10	10.2	48	4896	5	2.2	107.712	1185	886	9506	13347	1935	2237	3578	4551
BO 21D	15	9.9	53	5247	0	13.1	687.357	542	418	29774	18024	2477	2230	4564	4218
BO 21E	22	5.7	69	3933	0	14.7	578.151	479	263	83831	90957	4387	4268	10154	9965
BO 21F	29	6.8	65	4420	0	15.4	680.68	566	397	41804	42358	3067	2929	8330	8418
BO 21G	36	8	48	3840	0	20.5	787.2	469	318	57950	60837	4039	3959	6028	5860
BO 21H	42	7	39	2730	0	23.4	638.82	715	376	68066	70890	5084	4682	7640	7319
BO 21I	65	6.5	68	4420	0	24.9	1100.58	678	403	39659	41779	4783	4517	8153	7868
BO 21J	100	5.1	51	2601	0	#REF!	#REF!	652	452	37341	42563	2554	2928	8604	8678
BO 22A	-16	3.6	50	1800	0	12.2	219.6	431	82	51084	55426	3822	3529	5180	4897
BO 22B	-8	1.6	95	1520	0	12.3	186.96	525	345	51143	53396	3878	3671	8242	7957
BO 22C	-1	0.6	97	582	0	14.8	86.136	445	218	51511	53634	2525	2340	8261	8150
BO 22E	14	5.5	32	1760	4	19	334.4	1193	966	14949	21172	2062	2537	5395	6728
BO 22F	27	5.2	77	4004	0	8.3	332.332	871	633	54879	55942	6210	5865	9928	8848
BO 22G	35	2.6	65	1690	0	8	135.2	583	41	54111	56104	5492	5069	10379	10390
BO 22H	42	3.1	62	1922	0	16	307.52	484	0	69882	69987	5587	4872	17476	16556
BO 22I	49	2.5	55	1375	0	17.7	243.375	638	216	47910	49214	6327	5873	12778	12190
BO 22J	56	2.9	59	1711	0	20.1	343.911	621	411	42642	42476	5832	5566	7250	7135
BO 22K	136	3.1	67	2077	0	#REF!	#REF!	656	263	68934	68794	2253	2150	11234	10829
BO 23A	-1	1.6	70	1120	0	12.8	143.36	548	388	28767	28462	3468	3235	10581	10148
BO 23C	13	2.8	54	1512	1	5.5	83.16	1186	1211	15636	18984	3122	3926	3401	4237
BO 23D	21	1.3	35	455	0	10.5	47.775	614	116	67420	67551	5059	4798	12570	12150
BO 23E	34	2.7	63	1701	0	9.9	168.399	800	523	46665	47853	6784	6483	8118	7511
BO 23F	41	1.3	76	988	0	14.6	144.248	755	184	34013	34854	3646	3138	9467	9554
BO 23G	42	0.6	58	348	0	14.4	50.112	809	255	44053	44085	4240	3757	13649	13088
BO 23I	56	17.3	79	13667	0	5.2	710.684	1385	1148	26742	30100	3828	3839	6400	6193
BO 23J	64	1.6	51	816	0	15.8	128.928	726	373	63649	65564	5696	5395	12439	12379
BO 23K	105	5.1	70	3570	0	14.7	524.79	877	479	46125	46720	5206	4861	10231	9928
BO 24A	-21	7.1	79	5609	0	20.8	1166.67	792	507	33659	33780	4738	4344	5189	4868
BO 24B	-7	3.4	90	3060	0	26	795.6	857	709	62034	62763	4521	4245	8686	8121
BO 24C	1	1.1	89	979	0	26.4	258.456	696	0	53547	54011	3507	2907	16391	16218
BO 24E	15	3	82	2460	0	73.2	1800.72	1227	960	25128	33078	3690	3711	9029	8898
BO 24F	23	3.6	58	2088	0	73.7	1538.86	750	540	53807	68243	4451	4819	7463	5753
BO 24G	28	3.2	58	1856	0	40.2	746.112	753	497	53624	57560	5852	5547	8857	8780
BO24H	35	3	53	1590	0	15.5	246.45	787	334	49607	55218	5742	5396	8312	7525
BO 24I	42	2.3	54	1242	0	14.6	181.332	705	342	45312	45143	4823	4292	8557	8359
BO 24J	49	2.6	54	1404	0	#REF!	#REF!	779	425	39782	39538	5647	5215	8593	8451
BO 24K	56	2.5	56	1400	0	#REF!	#REF!	766	303	49251	49614	6523	5931	7421	7400
BO 24L	101	1.9	26	494	1	#REF!	#REF!	960	536	55323	58380	4767	3907	18188	17511
BO 24M	259	7.6	60	4560	0	7.7	351.12	993	813	50777	51269	3347	3111	7960	7679
BO 25A	-7	7.6	17	1292	0	4.4	56.848	405	2003	86198	19177	4784	4647	9559	7110
BO 25E	23	0.8	36	288	0	16.6	47.808	538	252	49177	48845	6230	5979	4580	4633
BO 25F	28	2.8	56	1568	0	21	329.28	867	618	37410	39747	2322	2160	8755	9355
BO25G	35	9.6	78	7488	0	32.8	2456.06	652	469	38282	38866	4028	3861	5235	5729
BO 25H	43	6.3	52	3276	0	44.7	1464.37	541	297	35858	46311	3956	4172	5739	5833
BO 25I	58	7.5	54	4050	0	36.2	1466.1	542	342	57903	64453	3411	3250	6685	6360
BO 25J	97	8	75	6000	0	31.7	1902	638	403	42369	43097	3197	2959	7254	7274
BO 25K	99	9	52	4680	0	29.3	1371.24	516	316	46076	47618	3523	3417	3948	3854
BO 26A	-51	10.2	43	4386	0	53	2324.58	819	649	30374	40283	3280	3678	4208	4614
BO 26B	-44	9.5	30	2850	2	42	1197	990	754	40721	48703	3102	3279	7701	8673
BO 26C	-29	0.7	54	378	0	25.8	97.524	2343	1228	69127	94235	3381	3605	13009	15573
BO26D	-9	1.9	94	1786	0	53	946.58	658	475	36165	38254	3810	3744	9027	8920
BO 26E	-1	4.4	100	4400	0	51.3	2257.2	542	450	22282	22822	4032	4180	8068	7538
BO 26G	12	13.6	69	9384	1	#REF!	#REF!	885	623	25020	30250	4529	4611	5496	6233
BO 27A	-1	4	100	4000	0	23.8	952	675	503	14731	14463	4131	3778	5301	5058
BO 27C	13	8.8	89	7832	0	7.4	579.568	964	817	23114	23454	2424	2345	3981	3979
BO 27D	21	7.4	76	5624	0	16.6	933.584	538	252	49177	48845	6230	5979	4580	4633
BO 27E	26	6.5	68	4420	0	15	663	677	296	43241	43721	5950	5524	4701	4497
BO27F	33	5	66	3300	0	14	462	758	274	34376	34195	6006	5507	6229	5919
BO 27G	40	4.2	64	2688	0	17	456.96	731	450	39542	40439	3862	3548	5848	5785
BO 27H	47	5.5	63	3465	0	#REF!	#REF!	613	253	32849	33034	4354	4023	3438	3230
BO 27I	54	5.4	65	3510	0	#REF!	#REF!	753	463	29476	30188	7416	7093	8021	7926
BO 27J	111	6.6	51	3366	0	#REF!	#REF!	698	579	29983	30274	4356	4351	5450	5414
BO 28A	-13	2.2	78	1716	0	#REF!	#REF!	681	331	24216	28154	3540	3794	6834	7023
BO 28B	-6	0.6	96	576	0	0.4	2.304	526	389	49754	54789	3458	3808	9458	10582
BO28E	14	4	71	2840	0	1.5	42.6	1012	956	61629	55268	3104	3105	11407	10371
BO 28F	22	5.1	74	3774	0	2.6	98.124	860	498	38451	34253	4861	4490	6155	6306
BO 28G	28	5.5	89	4895	2	#REF!	#REF!	945	604	40670	42169	6496	6309	3866	3687
BO 28H	35	2	75	1500	0	#REF!	#REF!	1073	780	39402	39226	4233	4103	5773	6040
BO 28I	42	3.4	81	2754	0	#REF!	#REF!	946	639	40413	42848	3646	3645	7200	7219
BO 28J	50	3.3	80	2640	0	#REF!	#REF!	855	664	44291	41994	3412	3436	5574	5861
BO 28K	57	1.9	59	1121	2	#REF!	#REF!	802	522	42374	43337	2466	2398	6376	7057
BO 28L	63	1.7	68	1156	1	#REF!	#REF!	594	321	55238	57191	2624	2521	11224	11779
BO 28M	200	2.5	53	1325	0	#REF!	#REF!	522	248	109333	110747	3057	2986	10863	10855
BO 29A	-10	4.9	24	1176	0	5.9	69.384	305	0	38217	39916	2691	2154	9986	9718
BO 29B	-3	0.7	96	672	0	7.9	53.088	642	151	33081	33944	3022	2546	8948	9014
BO 29C	5	0.7	100	700	0	13.8	96.6	725	345	16424	15983	3300	3035	6788	6645
BO29E	17	3.8	54	2052	0	15	307.8	692	477	22939	23758	3570	3696	7123	8023
BO29F	24	2.1	77	1617	0	22.6	365.442	650	169	37241	40525	4873	4564	12286	11840
BO 29G	38	4.4	77	3388	2	6.5	220.22	696	370	14471	14475	6625	6463	4665	4604
BO 29H	45	5.9	79	4661	0	#REF!	#REF!	780	499	15631	16415	5272	5105	3526	3266
BO 29I	52	3.7	71	2627	0	5	131.35	599	268	17130	17511	5699	5455	4008	3716
BO 29J	59	3.3	74	2442	0	5.5	134.31	695	325	17982	18306	5030	4741	6386	5957
BO 29K	171	7.9	83	6557	0	18.9	1239.27	542	381	10755	11170	3031	2954	3364	3246
BO 30A	-3	5.1	62	3162	0	35.4	1119.35	766	533	2745	2461	3264	2953	8381	8114
BO 30B	5	3.3	58	1914	0	25.5	488.07	3516	3248	6695	6522	1071	864	4084	3854
BO 30C	13	8.3	46	3818	0	30.1	1149.22	683	600	1468	1325	2469	2466	1733	1765
BO 30D	18	9.4	44	4136	0	41	1695.76	783	680	2452	2024	4205	3920	3730	3653
BO30E	25	9.4	42	3948	0	38	1500.24	950	791	3281	2922	5264	5390	5683	5251
BO 30F	35	7.8	26	2028	0	36.8	746.304	805	517	2631	2177	4105	3717	6697	6408
BO 30G	39	7.9	33	2607	0	#REF!	#REF!	828	487	4470	3544	6728	6396	6002	5779
BO 30H	46	5.4	33	1782	0	28.7	511.434	917	740	4319	3414	7483	7134	7431	7094
BO 30I	53	6.7	26	1742	0	30.6	533.052	1058	794	7145	5021	6533	6279	10376	10124
BO 30J	123	21.7	3	651	0	24.5	159.495	396	259	9533	5125	2397	2723	4931	5214
BO 31A	-10	1.4	37	518	0	49.4	255.892	430	0	111785	134947	4840	4717	9394	8723
BO 31B	-2	1	82	820	0	17.4	142.68	498	185	72501	75835	4506	4186	5243	5216
BO31E	18	1.2	36	432	0	62.1	268.272	972	464	53634	63636	3659	3445	11085	11135
BO31F	24	2.8	41	1148	0	#REF!	#REF!	639	127	70020	88159	5097	5013	7152	7869
BO 31G	31	5.4	25	1350	0	#REF!	#REF!	806	552	49647	59659	4731	4900	5037	5102
BO 31H	38	7.2	38	2736	0	#REF!	#REF!	769	476	64135	70335	5354	5211	9226	9452
BO 31I	45	7.2	48	3456	2	#REF!	#REF!	993	867	43743	43179	5181	4792	9380	8887
BO 31J	52	7.2	59	4248	3	#REF!	#REF!	724	641	55665	59681	5253	4998	5261	5176
BO 31K	72	12.1	74	8954	0	57.8	5175.41	1338	1205	30977	31915	3650	3511	9980	9933
BO 31L	102	1	19	190	0	#REF!	#REF!	891	436	82817	88074	3416	3033	11522	10889
BO 32A	-64	3.9	24	936	0	62.3	583.128	787	572	59348	70374	6910	6998	8467	8551
BO 32B	-50	3.9	14	546	0	#REF!	#REF!	634	35	65866	81447	7933	7850	5845	5513
BO 32C	-17	3.1	52	1612	0	#REF!	#REF!	823	708	45803	42607	4298	4187	6219	6091
BO 32D	-8	0.8	75	600	1	68.9	413.4	1032	761	64364	74363	5803	6227	7466	6844
BO 32E	-2	0.5	93	465	0	57.3	266.445	1146	768	44434	46833	7150	6949	8078	7656
BO 32G	13	5.4	77	4158	8	#REF!	#REF!	1183	1095	39080	39371	4192	3997	7074	6793
BO 32H	29	4.2	56	2352	3	#REF!	#REF!	1310	1208	61127	51627	5521	5000	8329	8768
BO 32I	34	5.5	92	5060	7	56.5	2858.9	1101	1050	69053	66591	4511	4295	12971	13409
BO 32L	84	0.5	32	160	0	37.9	60.64	1975	1222	47225	61565	4000	3305	7081	6578
BO 33A	-16	1.8	65	1170	2	14.3	167.31	1053	806	43078	51905	2495	2576	6258	6540
BO 33B	-7	1.3	28	364	0	37.6	136.864	549	0	92810	105591	4280	3990	12781	13109
BO 33C	-3	1.5	90	1350	0	#REF!	#REF!	720	415	50024	51828	6519	6335	7117	6870
BO 33E	11	4.2	68	2856	0	#REF!	#REF!	1967	1639	30476	35020	4388	4428	7646	7812
BO 33F	18	4.1	41	1681	0	#REF!	#REF!	733	324	76769	94694	7729	8276	3918	3676
BO 33G	26	3.4	45	1530	1	#REF!	#REF!	656	339	86806	95800	5723	5767	6952	6879
BO 33H	32	3.9	44	1716	0	#REF!	#REF!	752	428	51566	58012	4110	3970	7439	7292
BO 33I	39	4	64	2560	0	#REF!	#REF!	670	530	53732	51307	4199	4001	5649	5588
BO 33J	49	4.2	83	3486	0	#REF!	#REF!	851	720	40170	41403	4774	4562	7224	6957
BO 33L	22	7.8	88	6864	0	21.1	1448.3	831	685	37380	38967	3249	3148	5060	4659
BO 33M	27	2.1	81	1701	0	39.5	671.895	594	400	59341	63569	4038	4073	11437	11100
BO 33N	34	8	81	6480	0	60.1	3894.48	645	556	27327	31244	3159	3432	4031	3981
BO 33O	41	2.5	82	2050	1	61	1250.5	854	685	39368	41946	4816	4790	6550	6192
BO 33P	48	5.3	86	4558	0	55.9	2547.92	657	557	24990	26095	4166	4326	5564	5208
BO 33Q	55	2.5	80	2000	0	74.6	1492	592	473	32316	36308	3416	3509	6163	6092
BO 34A	-8	3.6	72	2592	0	9	233.28	685	401	25067	25154	3730	3453	7609	7080
BO 34B	-2	3.9	96	3744	0	#REF!	#REF!	776	417	24548	24687	4865	4428	4167	4001
BO 34D	12	2.1	78	1638	0	#REF!	#REF!	2367	1907	56239	62398	5393	5705	7817	7631
BO 34E	19	2.7	56	1512	0	#REF!	#REF!	631	258	96304	104327	7066	6974	6721	5425
BO 34F	26	1.3	38	494	0	#REF!	#REF!	697	152	89178	91711	5401	4909	11827	11180
BO 34G	40	3.1	47	1457	0	27.7	403.589	738	321	92255	95439	5431	4950	9985	8827
BO 34H	47	1.4	67	938	0	6.8	63.784	729	186	59436	59213	4796	4189	7955	7506
BO 34I	191	3	64	1920	0	#REF!	#REF!
BO 35A	-6	2.6	57	1482	0	#REF!	#REF!	789	417	45145	47613	5714	5441	10088	9674
BO35D	17	1.1	47	517	8	#REF!	#REF!	2033	1241	28516	36682	4674	4873	10351	11875
BO 35E	21	3	33	990	2	#REF!	#REF!	1167	838	31095	46198	3830	4608	6518	6731
BO 35F	28	2.4	71	1704	0	#REF!	#REF!	717	399	88037	102144	8053	8226	9158	8441
BO 35G	34	1.7	53	901	0	#REF!	#REF!	807	349	70811	77849	6179	5947	9735	9170
BO 35H	42	2	47	940	0	13.8	129.72	710	443	41925	43154	5129	4875	9785	9067
BO 35I	48	3	54	1620	0	16	259.2	804	614	28068	29869	5023	5027	8254	8103
BO 35J	56	4	71	2840	0	13.2	374.88	518	109	31052	32854	4076	3632	10406	10030
BO 35K	129	2.6	55	1430	0	23	328.9	732	467	41174	43443	5747	5443	4705	4351
BO 36A	-7	4.5	48	2160	0	#REF!	#REF!	513	189	53652	54857	5361	4952	6879	6423
BO 36D	16	5.7	86	4902	3	#REF!	#REF!	641	521	51766	49255	4262	4063	7039	6864
BO 36E	23	8.2	90	7380	4	#REF!	#REF!	607	517	31471	35788	3516	3609	4645	4086
BO 36F	27	8.6	90	7740	0	#REF!	#REF!	657	523	35458	37894	3276	3198	9727	8441
BO 36G	35	5.4	85	4590	3	50.7	2327.13	750	701	43744	41914	3713	3749	3662	3722
BO 36H	44	2.1	57	1197	0	34.7	415.359	787	462	56501	57707	4183	3779	13902	13438
BO 36I	49	4	62	2480	1	28.9	716.72	557	183	78251	79664	4516	4032	13354	12944
BO 36J	56	3.7	66	2442	4	#REF!	#REF!	648	314	61934	62377	4871	4280	4968	4795
BO 36K	98	3.7	50	1850	0	37.6	695.6	762	485	23390	17652	4126	2921	9043	8422
BO 37A	-9	5.6	26	1456	0	#REF!	#REF!	382	0	85444	88382	6239	5816	8404	7943
BO 37D	14	4.7	84	3948	0	#REF!	#REF!	990	630	31941	47806	3974	3730	10621	10166
BO 37E	19	2.1	71	1491	0	#REF!	#REF!	376	152	75430	81828	4298	3923	7635	7552
BO 37F	26	4.4	82	3608	0	#REF!	#REF!	536	384	46206	48126	3524	3313	8297	7868
BO 37G	33	4.2	85	3570	3	51.5	1838.55	581	491	49076	50406	4064	3914	4994	5073
BO 37H	47	4.6	62	2852	1	58.3	1662.72	339	203	49493	51774	3552	3513	7063	6986
BO 37I	54	8.6	81	6966	0	#REF!	#REF!	598	457	43237	45110	5665	5513	7180	6910
BO 37J	96	4.1	55	2255	0	40.3	908.765	443	329	17278	18043	3256	2942	5858	6506
BO 37K	193	3.7	52	1924	0	43.4	835.016	429	80	56671	59949	3936	3740	6011	5681
BO 38A	-24	8.7	37	3219	0	#REF!	#REF!	507	7	51144	55321	5140	4886	5020	4924
BO 38B	-17	7.1	44	3124	0	#REF!	#REF!	569	220	42029	43912	5403	5140	6404	6812
BO 38C	-10	10.3	50	5150	0	#REF!	#REF!	498	192	34060	34360	4756	4484	4380	4168
BO 38D	-3	1.5	91	1365	0	#REF!	#REF!	761	417	44033	44765	4461	4211	8939	8877
BO 38E	4	0.8	88	704	0	#REF!	#REF!	654	280	47272	49380	4094	3889	15619	15363
BO 38F	9	0.9	96	864	0	#REF!	#REF!	838	335	23278	23402	3103	2987	10292	11229
BO 38G	18	5.2	69	3588	3	58.4	2095.39	720	400	58453	79542	3497	4134	5448	5988
BO 38H	24	4	91	3640	2	40.6	1477.84	638	292	56490	68501	4216	4342	6633	5884
BO 38I	32	3.6	68	2448	2	15.3	374.544	461	174	37511	33787	4695	4006	6784	7107
BO 38J	39	5.8	74	4292	0	#REF!	#REF!	551	273	34675	33657	3433	3366	4933	5950
BO 38K	55	5.1	56	2856	0	59.2	1690.75	661	324	34595	41224	3519	3667	6378	7748
BO 38L	158	6.4	52	3328	0	#REF!	#REF!	369	0	105273	112294	2663	2246	8330	8196
BO 39A	-9	6.6	27	1782	0	#REF!	#REF!	444	156	77289	72949	3252	2367	7902	7710
BO 39B	-2	1.5	99	1485	0	#REF!	#REF!	613	258	76980	64780	3631	2357	9703	7379
BO 39C	3	1.5	79	1185	0	#REF!	#REF!	825	192	79178	75284	3058	2187	15237	14283
BO 39E	18	1.6	57	912	1	19.5	177.84	1258	761	77024	79079	4272	3626	15318	15183
BO 39F	26	3.6	92	3312	4	12.5	414	823	468	89136	86258	3199	2493	8416	8288
BO 39G	33	1.5	96	1440	0	#REF!	#REF!	842	472	141620	140744	4536	3930	19055	18265
BO 39H	49	1.3	99	1287	5	#REF!	#REF!	786	543	73703	76878	3072	2891	11136	11494
BO 39I	51	1	97	970	0	50.7	491.79	879	608	86345	89307	3036	2886	14806	14376
BO40A	-14	6.4	59	3776	0	38.3	1446.21	889	757	3436	3310	6924	6681	8153	8034
BO40B	-12	6.7	91	6097	0	43.3	2640
BO 40C	-7	3	84	2520	0	34	856.8	785	585	2964	2748	7225	6976	2674	2641
BO 40D	2	1.8	100	1800	0	39.7	714.6	1008	743	6293	4919	4408	4220	9140	8799
BO 40F	14	4.3	86	3698	0	2.5	92.45	1338	997	36137	46883	3561	3617	7550	7664
BO 40G	19	4.9	65	3185	2	4.6	146.51	429	209	75328	67471	4022	3693	7421	8522
BO 40H	27	4.7	62	2914	0	15	437.1	367	93	69076	73963	3498	3352	7001	6857
BO 40I	36	5.8	65	3770	0	#REF!	#REF!	743	452	44625	46532	5723	5440	6491	6188
BO 40J	50	5.2	81	4212	0	20	842.4	762	599	32047	33542	3032	2848	2361	2132
BO 40K	53	5.3	73	3869	0	21.2	820.228	696	438	51212	51249	3816	3618	8703	8479
BO 40L	101	13.4	80	10720	0	24.6	2637.12	728	638	28828	28688	4511	4339	3941	3838
BO 41A	-6	4.5	65	2925	0	#REF!	#REF!	511	271	75949	79740	5432	5418	8479	8156
BO 41B	-1	1.4	94	1316	0	#REF!	#REF!	872	466	46843	44806	7083	6660	9957	9371
BO 41D	12	9.6	71	6816	1	31.5	2147.04	1332	931	40014	43156	4473	4340	11832	12387
BO 41E	20	6.5	42	2730	0	47.4	1294.02	562	300	99793	122670	5529	6084	7852	7976
BO 41F	26	3.1	36	1116	0	30.7	342.612	951	402	83133	90055	5251	5090	16446	16200
BO 41G	34	9	44	3960	0	56.9	2253.24	447	297	48563	61074	3366	3530	7042	7629
BO 41H	71	4.7	48	2256	0	42.9	967.824	663	184	88234	91022	5556	5082	12827	12245
BO 41I	-2	2.9	96	2784	0	39.3	1094.11	761	665	54460	56147	4396	4499	6623	6646
BO 41K	12	14.7	58	8526	0	26.3	2242.34	894	500	37728	51421	2593	2836	6920	6972
BO 41L	19	5.9	64	3776	0	45.5	1718.08	958	481	79548	101104	4868	5271	7770	9155
BO 41M	26	3.8	51	1938	0	22.3	432.174	799	374	63082	73761	5684	5778	5630	5820
BO 41N	34	4.9	58	2842	0	30.4	863.968	733	457	53066	56226	4944	4641	6164	6234
BO 41O	40	9.6	75	7200	0	42.8	3081.6	585	387	49540	52166	4678	4476	5041	4858
BO 41P	47	6.4	59	3776	0	#REF!	#REF!	845	735	55642	61473	3803	3876	8965	9244
BO 42A	-5	2.6	49	1274	1	#REF!	#REF!	437	26	59513	57786	4297	3941	7545	7744
BO 42B	2	2	96	1920	0	#REF!	#REF!	563	197	29093	28670	3715	3308	12491	11894
BO 42D	14	14.8	82	12136	0	3.62	439.323	872	654	34181	33835	3019	3034	7715	7799
BO 42E	20	3	27	810	2	9.2	74.52	403	17	68913	66462	4627	4287	13983	13923
BO 42F	28	4.6	50	2300	0	11	253	403	133	32632	33498	3943	3761	8509	7967
BO 42G	3	1	72	720	0	#REF!	#REF!	589	78	35951	36026	3695	3276	12451	12273
BO 42H	20	3.7	60	2220	1	#REF!	#REF!	540	244	48129	49977	4039	4013	6523	6644
BO 42I	24	4	66	2640	0	16.3	430.32	406	81	38367	40763	2998	2831	6285	6510
BO 42J	32	3.5	63	2205	0	8.6	189.63	455	215	25684	25885	4464	4343	6656	6435
BO 42L	13	1.1	68	748	0	3.3	24.684	1417	1460	15455	17292	2561	2671	13690	13918
BO 42M	20	4.7	38	1786	0	12.8	228.608	409	31	56308	55587	3249	3002	8693	8713
BO 42N	27	4.1	49	2009	0	12.5	251.125	520	215	47558	49375	5149	4943	11241	10906
BO 42O	34	4.2	34	1428	0	10.6	151.368	674	336	41026	43449	5335	5044	8955	8875
BO 42P	41	7.1	60	4260	0	14.5	617.7	572	372	22105	22618	4473	4323	7509	7131
BO 42Q	48	6.1	40	2440	0	18.8	458.72	566	118	37054	37452	5266	4776	9889	9477
BO 42R	100	10.5	43	4515	0	#REF!	#REF!	788	360	35637	35709	5990	5350	10492	9745
BO 43A	-32	5.9	80	4720	1	#REF!	#REF!	594	412	26769	27127	5678	5513	7159	7007
BO 43B	-18	5.2	74	3848	0	19.4	746.512	560	425	37590	35622	3677	3531	7244	7042
BO 43C	-12	4	87	3480	0	17.3	602.04	1001	570	38659	39434	5528	5028	16912	16450
BO 43D	-4	2.9	97	2813	0	20.5	576.665	399	196	23249	23424	3229	3004	6208	6329
BO 43E	2	1.6	100	1600	0	#REF!	#REF!	779	399	43070	45300	5172	4956	43070	45300
BO 43F	19	5.5	87	4785	0	#REF!	#REF!	282	65.3	61919	62816	2577	2469	6005	6102
BO 43G	24	4.4	92	4048	0	27.3	1105.1	500	305	76180	77198	4238	4033	9329	8722
BO 43H	31	1.1	83	913	0	4.7	42.911	753	340	66306	71511	5652	5696	5920	5754
BO 43I	38	2.1	43	903	0	7.9	71.337	931	389	85303	87217	5527	5002	9175	9408
BO 43J	45	5	67	3350	0	5	167.5	700	349	25903	27749	4704	4602	7613	7688
BO 43K	51	4.4	76	3344	0	6.2	207.328	573	0	72923	74657	3111	2422	5304	4580
BO 43L	95	2.5	48	1200	0	14.9	178.8	669	562	36876	38505	2422	2202	8490	8670
BO 43M	101	2.7	68	1836	0	10.7	196.452	641	136	37354	38980	3224	2697	8272	8363
BO 43N	132	4.6	80	3680	0	7.8	287.04	933	462	48263	49590	5443	4937	8989	8474
BO 44A	-8	1.2	23	276	0	#REF!	#REF!	1008	371	65984	83004	4485	4214	13309	13099
BO 44B	0	1	86	860	0	46.7	401.62	729	451	51870	55074	3567	3354	10107	9712
BO 44F	38	17	71	12070	0	15.5	1870.85	861	538	49864	49097	3586	3123	8327	7732
BO 44G	42	25.2	86	21672	0	18.1	3922.63	646	555	39278	33166	3260	2738	4345	4606
BO 44H	50	29.1	83	24153	0	45.5	10989.6	958	724	50211	50789	3974	3725	3759	3358
BO 44I	98	1.9	57	1083	0	48.4	524.172	1097	486	56246	60369	2881	2143	15126	14737
BO 45A	-9	3.2	22	704	0	#REF!	#REF!	574	159	52925	55305	4502	4063	9531	8985
BO 45D	18	2.1	83	1743	0	16	278.88	1165	869	56114	61634	3615	3829	10130	9577
BO 45E	25	2.1	64	1344	0	32.9	442.176	713	408	127127	141835	6612	6741	10161	9592
BO 45F	32	2.7	72	1944	0	20.4	396.576	786	430	40597	43449	6114	6163	7459	7446
BO 45G	39	8.3	77	6391	2	19.6	1252.64	593	215	38281	37154	2453	2045	7659	7784
BO 45H	46	5.5	76	4180	5	21.6	902.88	600	407	41507	39761	3431	3158	7989	8385
BO 45I	53	4	74	2960	4	21.7	642.32	726	408	52139	51558	3570	3385	9137	9977
BO 45J	95	5.2	57	2964	0	18.9	560.196	624	220	69919	70421	2650	2302	9084	9112
BO 45K	109	10	81	8100	0	#REF!	#REF!	950	557	52200	53330	3467	3080	11935	11151
BO 46A	-1	1.9	53	1007	0	23	231.61	518	18	87825	95087	4882	4389	7795	7364
BO 46B	15	8.7	51	4437	0	54.9	2435.91	1384	1026	47517	56926	3007	3078	7628	7895
BO 46C	19	3	27	810	0	55.8	451.98	604	9	72983	98807	2568	2394	6847	6928
BO 46D	27	3.8	59	2242	0	16.9	378.898	663	248	63035	76202	4776	4615	8798	7911
BO 46E	34	5.3	89	4717	0	22.5	1061.33	809	537	42153	42946	5052	4684	6220	5865
BO 46G	14	14.4	69	9936	1	39.5	3924.72	1401	941	41666	50659	3082	2995	7423	7261
BO 46H	21	3.6	50	1800	0	53.8	968.4	841	281	84088	106178	5527	5469	9155	8914
BO 46I	-3	6.4	74	4736	0	12.2	577.792	719	408	46338	51142	4590	4404	3333	2767
BO 46J	3	1.7	93	1581	0	17.2	271.932	748	531	42278	43367	4853	4536	9066	8959
BO 46L	19	7.2	63	4536	0	53.1	2408.62	967	650	74743	95180	4116	4264	8985	8789
BO 46M	26	6.5	60	3900	0	19	741	768	714	55945	60020	4022	3968	5728	5246
BO 46N	32	7.3	45	3285	0	11.6	381.06	635	192	52678	52924	3813	3243	4272	4157
BO 46O	39	8.9	48	4272	0	19.1	815.952	589	0	91690	92768	2719	3619	5549	5350
BO 46P	46	6.5	38	2470	0	18.4	454.48	537	208	66308	62872	3101	2287	4709	4616
BO 46Q	73	12.3	37	4551	0	40	1820.4	452	153	75724	76997	3964	3350	4793	4454
BO 47A	-6	4.6	75	3450	0	#REF!	#REF!	841	710	37082	38028	4394	4225	5653	5413
BO 47B	-1	1.1	98	1078	0	31.4	338.492	719	344	37475	37435	5578	5231	7553	6858
BO 47E	20	1.6	66	1056	10	23.1	243.936	1419	1110	15508	23528	2275	2479	4317	4233
BO 47F	27	6.3	55	3465	0	#REF!	#REF!	608	153	49663	73849	3638	4471	7871	8305
BO 47G	34	9.3	64	5952	0	8.7	517.824	782	506	44833	46637	5785	5610	6964	6450
BO 47H	41	11	72	7920	0	11.5	910.8	727	522	30768	30995	5131	4769	4684	4393
BO 47I	48	5.4	61	3294	0	13.1	431.514	700	407	37485	39570	5898	5656	6560	6030
BO 47J	56	6.2	87	5394	0	#REF!	#REF!	703	25	43752	43432	4435	3571	6133	5817
BO 47K	97	5.8	79	4582	3	#REF!	#REF!	671	253	45799	46395	2703	2318	10327	10215
BO 47L	117	6.1	88	5368	1	#REF!	#REF!	673	379	46388	47531	4272	3955	4587	4146
BO 48A	-10	10.4	29	3016	0	35.2	1061.63	355	103	100809	105630	3847	3682	10252	10345
BO 48B	-3	2.8	96	2688	0	25.3	680.064	708	573	37597	37096	4230	3987	9422	9354
BO 48C	4	0.5	87	435	1	28.6	124.41	911	350	33492	33669	4178	3635	4395	4238
BO 48D	11	2.8	75	2100	0	50.1	1052.1	1056	719	10150	15749	2712	2863	8180	7207
BO 48E	18	6.1	87	5307	0	50.3	2669.42	513	339	43963	47044	3132	3248	5760	6136
BO 48F	25	6.4	74	4736	1	41.5	1965.44	830	670	33500	35777	4260	4288	5188	4895
BO 48G	32	4.3	56	2408	2	49.5	1191.96	802	575	46545	48483	5734	5677	4244	4024
BO 48H	39	3.1	57	1767	1	50.1	885.267	827	552	37812	39999	5244	5064	5974	5439
BO 48I	48	3.5	53	1855	0	43.4	805.07	638	296	43483	45383	3443	3318	6198	5738
BO 48J	98	2.1	66	1386	0	42.4	587.664	899	560	44561	43998	2567	2310	8211	7823
BO 49A	-7	4.6	63	2898	0	20	579.6	812	542	26367	27917	5586	5612	6301	6103
BO 49B	0	4	86	3440	0	25.6	880.64	995	697	33010	32384	5996	5649	7764	7173
BO 49D	14	6.4	61	3904	0	#REF!	#REF!	1394	1068	24138	23437	3089	3014	7077	7063
BO 49E	21	4.2	25	1050	0	51.9	544.95	1432	859	59153	73131	6844	7112	10524	11268
BO 49F	28	3.6	22	792	0	12.9	102.168	809	522	37754	39926	5205	4981	3841	3785
BO 49G	35	4.1	24	984	0	30.8	303.072	951	609	34934	39460	5807	6199	4791	3860
BO 49H	42	3.2	30	960	0	31.9	306.24	702	487	39787	39747	4791	4472	7651	7489
BO 49I	49	3.2	43	1376	0	42.8	588.928	958	910	35357	36940	5854	5840	9021	9123
BO 50A	-4	1	97	970	3	22	213.4	1086	740	27121	27055	3512	3161	13055	12756
BO 50C	10	4.8	66	3168	12	22	696.96	854	820	37149	35283	2602	2400	8397	7828
BO 50D	17	5.2	63	3276	0	51.8	1696.97	721	341	53043	90933	4784	6117	5439	5734
BO 50E	24	3.8	54	2052	0	13.6	279.072	578	236	95280	100417	9356	8820	6185	5892
BO 50F	32	4.8	56	2688	3	19.8	532.224	558	0	79735	80869	5237	4517	9854	4517
BO 50G	39	3.7	57	2109	1	#REF!	#REF!	740	720	59713	62325	4908	5103	10345	9729
BO 50H	46	3.2	62	1984	0	19.6		645	632	49055	49893	4716	4768	9038	8321

## Sheet: Organ Injury
Study ID #	Time from tx	Oxygen (yes=1, no=0)	BIPAP (yes=1, no=0)	Mech vent (yes=1, no=0)	Bili (total)	Creatinine	Age (months)
BO 1A	-7	0	0	0	0.3	0.38	48.7829
BO 1D	14	0	0	0	0.3	0.35	49.4737
BO 1E	21	0	0	0	0.4	0.31	49.7039
BO 1F	28	0	0	0	0.4	0.27	49.9342
BO 1G	42	0	0	0	0.2	0.24	50.3947
BO 2A	-6	0	0	0	0.3	0.58	160.493
BO 2B	1	0	0	0	1.3	0.65	160.724
BO 2C	8	1	0	0	1.1	0.86	160.954
BO 2D	15	0	0	0	1	0.4	161.184
BO 2E	22	0	0	0	0.8	0.62	161.414
BO 2G	35	0	0	0	0.9	0.58	161.842
BO 2H	43	0	0	0	0.9	0.43	162.105
BO 2I	50	0	0	0	0.6	0.33	162.336
BO 2J	57	0	0	0	1.2	0.4	162.566
BO 2K	120	0	0	0	1.2	0.29	164.638
BO 2L	154	0	0	0	0.9	0.38	165.757
BO 3A	-8	0	0	0	0.3	0.4	90.3289
BO 3B	-3	0	0	0	0.7	0.46	90.4934
BO 3D	11	0	0	0	0.4	0.32	90.9539
BO 3E	18	0	0	0	0.7	0.45	91.1842
BO 3F	33	0	0	0	0.4	0.42	91.6776
BO 3H	59	0	0	0	0.4	0.32	92.5329
BO 3I	349	1	0	0	0.4	0.41	102.072
BO 4A	-10	0	0	0	1.1	0.56	109.671
BO 4B	-6	0	0	0	0.5	0.64	109.803
BO 4E	15	0	0	0	0.6	0.39	110.493
BO 4F	22	0	0	0	0.4	0.4	110.724
BO 4G	30	0	0	0	0.4	0.3	110.987
BO 4H	35	0	0	0	0.3	0.43	111.151
BO 4I	42	0	0	0	0.2	0.4	111.382
BO 5A	-7	0	0	0	0.4	0.4	76.7105
BO 5B	-3	0	0	0	0.5	0.36	76.8421
BO 5D	11	0	0	0	0.4	0.3	77.3026
BO 5E	17	0	0	0	0.4	0.34	77.5
BO 5G	32	0	0	0	0.6	0.52	77.9934
BO 5H	39	0	0	0	0.8	0.28	78.2237
BO 5I	46	0	0	0	2.6	0.41	78.4539
BO 5J	53	0	0	0	5	0.28	78.6842
BO 5K	60	0	0	0	6.9	0.28	78.9145
BO 5L	101	0	0	0	2.4	0.26	80.2632
BO 5M	109	0	0	0	1.7	0.19	80.5263
BO 6A	-7	0	0	0	0.3	0.62	162.566
BO 6B	1	0	0	0	0.6	0.55	162.829
BO 6D	15	0	0	0	0.8	0.56	163.289
BO 6F	29	0	0	0	0.5	0.66	163.75
BO 6G	43	0	0	0	0.6	0.7	164.211
BO 6H	106	0	0	0	0.3	0.77	166.283
BO 7A	-2	0	0	0	0.3	0.55	220.461
BO 7B	-1	0	0	0	0.4	0.57	220.493
BO 7C	6	0	0	0	0.3	0.92	220.724
BO 7D	13	0	0	0	0.4	0.85	220.954
BO 7E	19	0	0	0	0.2	0.58	221.151
BO 7F	26	0	0	0	0.3	0.77	221.382
BO 7G	40	0	0	0	0.3	0.67	221.842
BO 7H	47	0	0	0	0.2	0.62	222.072
BO 8A	-43	0	0	0	0.5	0.53	189.211
BO 8B	-14	0	0	0	0.6	0.66	190.164
BO 8L	91	1	0	0	0.5	0.86	193.618
BO 8M	99	0	0	0	0.4	0.6	193.882
BO 9A	-8	0	0	0	0.2	0.57	165.822
BO 9D	13	0	1	0	1.6	0.66	166.513
BO 9E	20	1	0	0	1.3	0.3	166.743
BO 9F	27	0	0	0	1.4	0.46	166.974
BO 9G	34	0	0	0	0.8	0.39	167.204
BO 9H	41	0	0	0	0.7	0.35	167.434
BO 9I	48	0	0	0	0.8	0.47	167.664
BO 9J	82	0	0	0	0.8	0.67	168.783
BO 9K	96	0	0	0	0.8	0.54	169.243
BO 10A	-4	0	0	0	0.3	1.43	347.007
BO 10C	11	0	0	0	1.5	1.27	347.5
BO 10D	18	0	0	0	0.7	0.8	347.73
BO 10E	24	0	0	0	0.7	0.95	347.928
BO 10F	31	0	0	0	0.7	1.23	348.158
BO 10H	101	1	0	0	0.6	0.85	350.461
BO 11A	-9	0	0	0	0.4	0.36	86.5461
BO 11D	13	0	0	0	0.5	0.28	87.2697
BO 11E	20	0	0	0	0.5	0.27	87.5
BO 11F	27	0	0	0	0.5	0.3	87.7303
BO 11G	32	0	0	0	0.3	0.28	87.8947
BO 11H	40	0	0	0	0.3	0.37	88.1579
BO 11I	100	0	0	0	0.4	0.36	90.1316
BO 12A	-17	0	0	0	0.4	0.28	58.7171
BO 12B	-9	0	0	0	0.2	0.26	58.9803
BO 12C	-2	0	0	0	0.6	0.3	59.2105
BO 12F	19	0	0	0	1.6	0.21	59.9013
BO 12G	26	0	0	0	1.3	0.25	60.1316
BO 12H	40	0	0	0	0.6	0.41	60.5921
BO 12I	44	1	0	1	0.3	0.4	60.7237
BO 12J	54	0	0	0	0.4	0.29	61.0526
BO 12K	60	0	0	0	0.4	0.2	61.25
BO 12M	88	0	0	0	0.4	0.27	62.1711
BO 12N	103	0	0	0	0.5	0.31	62.6645
BO 12O	263	0	0	0	0.6	0.24	67.9276
BO 13A	-8	0	0	0	0.8	0.81	310.493
BO 13E	18	0	0	1	12.1	1.72	311.349
BO 13F	27	0	0	0	18.5	2.71	311.645
BO 13G	34	0	0	0	18.3	1.96	311.875
BO 13H	41	0	0	1	24.5	0.9	312.105
BO 13I	49	0	0	1	22.2	0.58	312.368
BO 14A	-8	0	0	0	0.2	3.29	203.553
BO 14D	12	1	0	0	0.5	6.08	204.211
BO 14E	20	0	0	0	0.6	2.63	204.474
BO 14F	27	1	0	0	2.5	3.97	204.704
BO 14G	34	1	0	0	5.9	3.19	204.934
BO 14H	42	0	0	1	19.8	1.47	205.197
BO 15C	17	0	0	0	0.3	0.18	17.1053
BO 15D	24	0	0	0	0.2	0.28	17.3355
BO 15F	54	0	0	0	0.3	0.43	18.3224
BO 15I	75	0	0	0	0.2	0.36	19.0132
BO 15J	80	0	0	0	0.2	0.33	19.1776
BO 15K	94	0	0	0	0.3	0.2	19.6382
BO 15L	101	0	0	0	0.3	0.26	19.8684
BO 15M	108	0	0	0	0.3	0.27	20.0987
BO 16A	-14	0	0	0	0.5	0.5	310.625
BO 16E	20	0	0	0	1.2	0.46	311.743
BO 16F	29	0	0	0	0.6	0.82	312.039
BO 16G	34	0	0	0	0.6	0.64	312.204
BO 16H	41	0	0	0	1	0.71	312.434
BO 16J	57	0	0	0	1.2	0.75	312.961
BO 16L	77	0	0	0	2.3	0.64	313.618
BO 16M	83	0	0	0	4.2	0.63	313.816
BO 16N	104	0	0	0	7.6	0.88	314.507
BO 17A	-9	0	0	0	0.4	0.48	81.25
BO 17D	14	1	0	0	0.4	0.34	82.0066
BO 17E	22	0	0	0	0.3	0.39	82.2697
BO 17F	27	0	0	0	0.3	0.37	82.4342
BO 17G	42	0	0	0	0.2	0.45	82.9276
BO 17I	70	0	0	0	0.1	0.53	83.8487
BO 18A	-8	0	0	0	0.2	0.34	153.816
BO 18E	20	0	0	0	1	0.37	154.737
BO 18F	28	0	0	0	0.7	0.65	155
BO 18G	33	0	0	0	0.8	0.58	155.164
BO 18H	40	0	0	0	0.6	0.4	155.395
BO 18I	42	0	0	0	0.5	0.34	155.461
BO 18J	47	0	0	0	0.6	0.52	155.625
BO 18K	54	0	0	0	0.7	0.4	155.855
BO 18L	62	0	0	0	0.8	0.42	156.118
BO 18M	96	0	0	0	0.7	0.36	157.237
BO 18N	104	0	0	0	0.3	0.34	157.5
BO 18O	273	0	0	0	0.3	0.34	163.059
BO 19A	-16	0	0	0	0.2	0.38	153.388
BO 19B	-1	0	0	0	0.3	0.33	153.882
BO 19E	15	0	0	1	0.8	0.4	154.408
BO 19F	20	0	0	1	1.3	0.54	154.572
BO 19G	27	0	0	1	1.7	0.86	154.803
BO 19H	35	0	0	1	1.1	1.23	155.066
BO 19I	40	0	0	1	0.5	0.99	155.23
BO 19J	47	0	0	1	0.5	0.71	155.461
BO 20A	-24	0	0	0	1.4	0.37	100.362
BO 20B	-7	0	0	0	0.4	0.45	100.921
BO 20C	-2	0	0	0	1.5	0.33	101.086
BO 20E	13	0	0	0	0.7	0.34	101.579
BO 20F	18	0	0	0	0.6	0.31	101.743
BO 20G	25	0	0	0	0.5	0.26	101.974
BO 20H	32	0	0	1	0.5	0.28	102.204
BO 20I	39	0	0	0	0.2	0.25	102.434
BO 20J	47	0	0	0	0.2	0.19	102.697
BO 20K	60	0	0	0	0.2	0.22	103.125
BO 20L	104	0	0	0	0.7	0.14	104.572
BO 21A	-5	0	0	0	0.6	0.52	89.2434
BO 21C	10	0	0	0	0.4	0.38	89.7368
BO 21D	15	0	0	0	0.3	0.33	89.9013
BO 21E	22	0	0	0	0.4	0.37	90.1316
BO 21F	29	0	0	0	0.3	0.43	90.3618
BO 21G	36	0	0	0	0.3	0.34	90.5921
BO 21H	42	0	0	0	0.2	0.28	90.7895
BO 21I	65	0	0	0	0.2	0.35	91.5461
BO 22B	-8	0	0	0	0.6	0.45	159.046
BO 22C	-1	0	0	0	1.2	0.38	159.276
BO 22E	14	0	0	0	0.5	0.37	159.77
BO 22F	27	0	0	0	0.4	0.55	160.197
BO 22G	35	0	0	0	0.3	0.48	160.461
BO 22H	42	0	0	0	0.4	0.54	160.691
BO 22I	49	0	0	0	0.6	0.57	160.921
BO 22J	56	0	0	0	0.6	0.62	161.151
BO 22K	136	0	0	0	0.4	0.57	163.783
BO 23A	-1	0	0	0	0.5	0.52	118.783
BO 23C	13	0	0	0	0.3	0.36	119.243
BO 23D	21	0	0	0	0.4	0.36	119.507
BO 23E	34	0	0	0	0.4	0.4	119.934
BO 23F	41	0	0	0	0.4	0.58	120.164
BO 23G	42	0	0	0	0.1	0.42	120.197
BO 23I	56	0	0	0	0.3	0.51	120.658
BO 23J	64	0	0	0	0.6	0.46	120.921
BO 23K	105	0	0	0	0.6	0.47	122.27
BO 24A	-21	0	0	0	1.5	0.45	105.822
BO 24B	-7	0	0	0	0.6	0.39	106.283
BO 24C	1	0	0	0	2.9	0.36	106.546
BO 24E	15	0	0	0	1	0.29	107.007
BO 24F	23	0	0	0	0.8	0.36	107.27
BO 24G	28	0	0	0	0.8	0.57	107.434
BO 24H	35	0	0	0	0.4	0.53	107.664
BO 24I	42	0	0	0	0.3	0.53	107.895
BO 24J	49	0	0	0	0.5	0.48	108.125
BO 24K	56	0	0	0	0.5	0.48	108.355
BO 24L	101	0	0	0	0.2	0.32	109.836
BO 25A	-7	0	0	0	0.3	0.27	3.58553
BO 25E	23	0	0	0	0.6	0.19	4.57237
BO 25F	28	0	0	0	0.8	0.2	4.73684
BO25G	35	0	0	0	0.6	0.29	4.96711
BO 25H	43	0	0	0	0.6	0.3	5.23026
BO 25I	58	0	0	0	0.6	0.23	5.72368
BO 25J	97	0	0	0	0.3	0.2	7.00658
BO 25K	99	0	0	0	0.3	0.22	7.07237
BO 26A	-51	0	0	0	0.3	0.14	9.63816
BO 26B	-44	0	0	0	0.2	0.19	9.86842
BO 26C	-29	1	0	0	0.7	0.16	10.3618
BO 26D	-9	0	0	0	0.3	0.14	11.0197
BO 26E	-1	1	0	0	1.3	0.14	11.2829
BO 26G	12	0	0	1	0.7	0.25	11.7105
BO 27A	-1	0	0	0	0.3	0.66	112.862
BO 27C	13	0	0	0	0.3	0.48	113.322
BO 27D	21	1	0	0	0.7	0.72	113.586
BO 27E	26	0	0	0	0.4	0.5	113.75
BO 27F	33	1	0	0	0.5	0.45	113.98
BO 27G	40	0	0	0	0.5	0.63	114.211
BO 27H	47	0	0	0	0.6	0.53	114.441
BO 27I	54	0	0	0	0.6	0.47	114.671
BO 27J	111	0	0	0	0.2	0.88	116.546
BO 28A	-13	0	0	0	0.1	0.14	5.78947
BO 28B	-6	0	0	0	0.2	0.15	6.01974
BO 28E	14	0	0	0	0.3	0.17	6.67763
BO 28F	22	0	0	0	0.3	0.14	6.94079
BO 28G	28	0	0	0	0.3	0.22	7.13816
BO 28H	35	0	0	0	0.3	0.2	7.36842
BO 28I	42	0	0	0	0.3	0.18	7.59868
BO 28J	50	0	0	0	0.3	0.23	7.86184
BO 28K	57	0	0	0	0.2	0.27	8.09211
BO 28L	63	0	0	0	0.3	0.24	8.28947
BO 28M	200	0	0	0	0.3	0.2	12.7961
BO 29A	-10	0	0	0	0.2	0.23	8.78289
BO 29B	-3	0	0	0	0.1	0.21	9.01316
BO 29C	5	0	0	0	0.3	0.24	9.27632
BO 29E	17	0	0	0	0.4	0.25	9.67105
BO 29F	24	0	0	0	0.4	0.3	9.90132
BO 29G	38	0	0	0	0.2	0.24	10.3618
BO 29H	45	0	0	0	0.3	0.28	10.5921
BO 29I	52	0	0	0	0.2	0.32	10.8224
BO 29J	59	0	0	0	0.3	0.28	11.0526
BO 29K	171	0	0	0	0.4	0.21	14.7368
BO 30A	-3	0	0	0	0.5	0.25	13.9803
BO 30B	5	0	0	0	0.9	0.28	14.2434
BO 30C	13	0	0	0	0.7	0.29	14.5066
BO 30D	18	0	0	0	0.4	0.26	14.6711
BO 30E	25	0	0	0	0.2	0.28	14.9013
BO 30F	35	0	0	0	0.2	0.29	15.2303
BO 30G	39	0	0	0	0.2	0.3	15.3618
BO 30H	46	0	0	0	0.2	0.4	15.5921
BO 30I	53	0	0	0	0.2	0.27	15.8224
BO 30J	123	0	0	0	0.1	0.21	18.125
BO 31A	-10	0	0	0	0.2	0.3	3.61842
BO 31B	-2	0	0	0	0.3	0.28	3.88158
BO 31E	18	0	0	0	1.5	0.78	4.53947
BO 31F	24	0	0	0	0.8	0.56	4.73684
BO 31G	31	0	0	0	0.6	0.24	4.96711
BO 31H	38	0	0	0	0.5	0.26	5.19737
BO 31I	45	0	0	0	0.3	0.21	5.42763
BO 31J	52	0	0	0	0.2	0.24	5.65789
BO 31K	72	0	0	0	0.2	0.39	6.31579
BO 31L	102	0	0	0	0.3	0.25	7.30263
BO 32A	-64	0	0	0	0.3	0.77	182.664
BO 32B	-50	0	0	0	0.4	0.75	183.125
BO 32C	-17	0	0	0	0.4	0.9	184.211
BO 32D	-8	0	0	0	0.4	0.89	184.507
BO 32E	-2	0	0	0	0.4	0.84	184.704
BO 32G	13	0	0	0	0.2	0.73	185.197
BO 32H	29	0	0	0	0.4	0.81	185.724
BO 32I	34	0	0	0	0.5	0.8	185.888
BO 32L	84	0	0	0	0.9	0.98	187.533
BO 33B	-7	0	0	0	0.2	0.26	46.7434
BO 33C	-3	0	0	0	0.3	0.32	46.875
BO 33E	11	0	0	0	0.3	0.28	47.3355
BO 33F	18	0	0	0	0.4	0.28	47.5658
BO 33G	26	0	0	0	0.2	0.28	47.8289
BO 33H	32	0	0	0	0.2	0.33	48.0263
BO 33I	39	0	0	0	0.2	0.32	48.2566
BO 33J	49	0	0	0	0.2	0.35	48.5855
BO 33L	22	0	0	1	0.9	0.49	49.4737
BO 33M	27	0	0	1	0.4	0.41	49.6382
BO 33N	34	0	0	1	0.5	0.24	49.8684
BO 33O	41	0	0	1	0.3	0.19	50.0987
BO 33P	48	0	0	1	0.3	0.18	50.3289
BO 33Q	55	0	0	1	0.6	0.17	50.5592
BO 34A	-8	0	0	0	0.4	1.02	249.276
BO 34B	-2	0	0	0	0.4	0.64	249.474
BO 34D	12	0	0	0	0.7	0.53	249.934
BO 34E	19	0	0	0	0.5	0.55	250.164
BO 34F	26	0	0	0	0.4	0.55	250.395
BO 34G	40	0	0	0	0.3	0.66	250.855
BO 34I	191	0	0	0	0.5	0.92	255.822
BO 35A	-6	0	0	0	0.2	0.18	99.7368
BO 35D	17	0	0	0	1.1	0.26	100.493
BO 35E	21	0	0	0	0.6	0.26	100.625
BO 35F	28	0	0	0	0.7	0.29	100.855
BO 35G	34	0	0	0	0.6	0.3	101.053
BO 35H	42	0	0	0	0.4	0.34	101.316
BO 35J	56	0	0	0	1	0.47	101.776
BO 35K	129	0	0	0	0.2	0.4	104.178
BO 36A	-7	0	0	0	1	0.35	91.5461
BO 36D	16	0	0	0	1.5	0.33	92.3026
BO 36E	23	0	0	0	1	0.41	92.5329
BO 36F	27	0	0	0	1.1	0.44	92.6645
BO 36G	35	0	0	0	1.6	0.35	92.9276
BO 36H	44	0	0	0	1.6	0.38	93.2237
BO 36I	49	0	0	0	0.9	0.32	93.3882
BO 36J	56	0	0	0	0.5	0.28	93.6184
BO 36K	98	0	0	0	0.3	0.31	95
BO 37A	-9	0	0	0	0.6	0.22	17.3026
BO 37D	14	0	0	0	0.7	0.2	18.0592
BO 37E	19	0	0	0	0.7	0.24	18.2237
BO 37F	26	0	0	0	0.5	0.33	18.4539
BO 37G	33	0	0	0	0.6	0.22	18.6842
BO 37H	47	0	0	0	0.8	0.3	19.1447
BO 37I	54	0	0	0	3.6	0.33	19.375
BO 38A	-24	0	0	0	0.3	0.14	6.51316
BO 38B	-17	0	0	0	0.2	0.18	6.74342
BO 38C	-10	0	0	0	0.1	0.17	6.97368
BO 38D	-3	0	0	0	0.1	0.18	7.20395
BO 38E	4	0	0	0	0.3	0.16	7.43421
BO 38F	9	0	0	0	0.3	0.17	7.59868
BO 38G	18	0	0	0	0.7	0.22	7.89474
BO 38H	24	0	0	0	0.6	0.21	8.09211
BO 38I	32	0	0	0	1.8	0.19	8.35526
BO 38J	39	0	0	0	0.5	0.26	8.58553
BO 38K	55	0	0	0	0.3	0.31	9.11184
BO 39A	-9	0	0	0	0.2	0.61	196.02
BO 39B	-2	0	0	0	0.2	0.53	196.25
BO 39C	3	0	0	0	0.7	0.5	196.414
BO 39E	18	0	0	0	2.9	0.54	196.908
BO 39F	26	0	0	0	4.5	0.55	197.171
BO 39G	33	0	0	0	5.6	0.49	197.401
BO 39H	49	0	0	1	16.8	1.16	197.928
BO 39I	51	0	0	1	18.7	1.14	197.993
BO 40A	-14	0	0	0	2.5	0.59	255.987
BO 40B	-12	0	0	0	5.2	0.62	256.053
BO 40C	-7	0	0	0	0.8	0.59	256.217
BO 40D	2	0	0	0	2.3	0.65	256.513
BO 40F	14	0	0	0	1.4	0.47	256.908
BO 40G	19	0	0	0	1.2	0.6	257.072
BO 40I	36	0	0	0	0.5	0.99	257.632
BO 40J	50	0	0	0	0.4	0.89	258.092
BO 40K	53	0	0	0	0.5	0.96	258.191
BO 41A	-6	0	0	0	0.3	0.23	25.7237
BO 41B	-1	0	0	0	0.3	0.23	25.8882
BO 41D	12	0	0	0	0.5	0.2	26.3158
BO 41E	20	0	0	0	0.5	0.19	26.5789
BO 41F	26	0	0	0	0.3	0.22	26.7763
BO 41G	34	0	0	0	0.4	0.2	27.0395
BO 41H	71	0	0	0	0.2	0.26	28.2566
BO 41I	-2	0	0	0	0.2	0.58	28.4211
BO 41K	12	1	0	0	0.6	0.25	28.8816
BO 41L	19	0	0	0	0.7	0.24	29.1118
BO 41M	26	0	0	0	0.4	0.3	29.3421
BO 41N	33	0	0	0	0.4	0.21	29.5724
BO 41O	40	0	0	0	0.4	0.18	29.8026
BO 41P	47	0	0	0	0.3	0.24	30.0329
BO 42A	-5	0	0	0	0.1	0.18	1.80921
BO 42B	2	0	0	0	0.1	0.18	2.03947
BO 42D	14	0	0	0	0.2	0.19	2.43421
BO 42E	20	0	0	0	0.2	0.15	2.63158
BO 42F	28	0	0	0	0.2	0.21	2.89474
BO 42G	3	0	0	0	0.3	0.18	3.09211
BO 42H	20	0	0	0	0.2	0.23	3.65132
BO 42I	24	0	0	0	0.2	0.22	3.78289
BO 42J	32	0	0	0	0.2	0.26	4.04605
BO 42L	13	0	0	0	0.5	0.18	4.50658
BO 42M	20	0	0	0	0.4	0.25	4.73684
BO 42N	27	0	0	0	0.2	0.25	4.96711
BO 42O	34	0	0	0	0.2	0.26	5.19737
BO 42P	41	0	0	0	0.2	0.24	5.42763
BO 42R	100	0	0	0	0.2	0.28	7.36842
BO 43A	-32	0	0	0	0.6	1	279.276
BO 43B	-18	0	0	0	0.7	0.97	279.737
BO 43C	-12	0	0	0	0.8	0.88	279.934
BO 43D	-4	0	0	0	1	0.94	280.197
BO 43E	2	0	0	0	2.1	0.93	280.395
BO 43F	19	0	0	0	3.2	1.2	280.954
BO 43G	24	0	0	0	3.3	1.19	281.118
BO 43H	31	0	0	0	3.8	2.09	281.349
BO 43I	38	0	0	0	2	1.81	281.579
BO 43J	45	0	0	0	1.8	2.49	281.809
BO 43K	51	0	0	0	1.3	1.67	282.007
BO 43L	94	0	0	0	2.3	1.01	283.421
BO 43M	101	0	0	0	1.6	1.16	283.651
BO 43N	132	0	0	0	0.7	0.96	284.671
BO 44A	-8	0	0	0	1	0.6	244.211
BO 44B	0	0	0	0	0.7	0.48	244.474
BO 44F	38	0	0	0	0.6	0.96	245.724
BO 44G	42	0	0	0	1	0.96	245.855
BO 44H	50	0	0	0	0.9	0.84	246.118
BO 44I	97	0	0	0	0.6	0.66	247.664
BO 45A	-9	0	0	0	0.1	0.24	22.2697
BO 45D	18	0	0	0	1	0.24	23.1579
BO 45E	25	0	0	0	0.6	0.23	23.3882
BO 45F	32	0	0	0	0.3	0.22	23.6184
BO 45G	39	0	0	0	0.4	0.25	23.8487
BO 45H	46	0	0	0	0.5	0.22	24.0789
BO 45I	53	0	0	0	0.4	0.21	24.3092
BO 45J	95	0	0	0	0.3	0.23	25.6908
BO 45K	109	0	0	0	0.5	0.22	26.1513
BO 46A	-1	0	0	0	0.2	0.23	2.99342
BO 46B	15	0	0	0	1.2	0.26	3.51974
BO 46C	19	0	0	0	1.1	0.35	3.65132
BO 46D	27	0	0	0	0.5	0.34	3.91447
BO 46E	34	0	0	0	0.7	0.39	4.14474
BO 46H	21	0	0	0	0.5	0.35	4.83553
BO 46I	-3	0	0	0	0.5	0.33	5.06579
BO 46J	3	0	0	0	0.4	0.5	5.26316
BO 46L	19	0	0	0	0.5	0.25	5.78947
BO 46M	26	0	0	0	0.3	0.41	6.01974
BO 46N	32	0	0	0	0.4	0.38	6.21711
BO 46O	39	0	0	0	0.3	0.38	6.44737
BO 46P	46	0	0	0	0.3	0.35	6.67763
BO 47A	-6	0	0	0	0.3	0.54	184.408
BO 47B	-1	0	0	0	0.6	0.39	184.572
BO 47E	20	0	0	0	1.3	0.72	185.263
BO 47F	27	0	0	0	0.6	0.8	185.493
BO 47G	34	0	0	0	0.7	0.74	185.724
BO 47H	41	0	0	0	0.7	0.73	185.954
BO 47I	48	0	0	0	0.8	0.68	186.184
BO 47J	56	0	0	0	0.8	0.73	186.447
BO 47K	97	0	0	0	0.4	0.66	187.796
BO 47L	117	0	0	0	0.3	0.73	188.454
BO 48A	-10	0	0	0	0.5	0.34	37.1382
BO 48B	-3	0	0	0	0.3	0.18	37.3684
BO 48C	4	0	0	0	0.3	0.17	37.5987
BO 48D	11	0	0	0	0.3	0.21	37.8289
BO 48E	18	0	0	0	0.4	0.33	38.0592
BO 48F	25	0	0	0	0.3	0.23	38.2895
BO 48G	32	0	0	0	0.3	0.2	38.5197
BO 48H	39	0	0	0	0.3	0.19	38.75
BO 48I	48	0	0	0	0.3	0.23	39.0461
BO 48J	98	0	0	0	0.3	0.19	40.6908
BO 49A	-7	0	0	0	0.3	0.27	54.0789
BO 49B	0	0	0	0	0.3	0.37	54.3092
BO 49D	14	0	0	0	0.5	0.25	54.7697
BO 49E	21	0	0	0	1	0.24	55
BO 49F	28	0	0	0	0.4	0.32	55.2303
BO 49G	35	0	0	0	0.4	0.29	55.4605
BO 49H	42	0	0	0	0.4	0.34	55.6908
BO 49I	49	0	0	0	0.6	0.47	55.9211
BO 50A	-4	0	0	0	0.5	0.34	103.125
BO 50C	10	0	0	0	0.3	0.27	103.586
BO 50D	17	0	0	0	0.8	0.3	103.816
BO 50E	24	0	0	0	0.3	0.29	104.046
BO 50F	32	0	0	0	0.2	0.52	104.309
BO 50G	39	0	0	0	0.2	0.33	104.539
BO 50H	46	0	0	0	0.1	0.37	104.77

## Sheet: Patient trends
Study ID #	Time from tx	ANC	AONC	%OLFM4
BO 1D	14	9450	2929.5	31
BO 1E	21	1960	795.76	40.6			Legend
BO 1F	28	2065	202.37	9.8	14500	c diff	series 1 (green line) is ANC
BO1G	42	944	208.624	22.1			series 2 (blue line) is AONC
BO 2D	15	8500	935	11	14500	TMA	series 3 (yellow line) is percent OLFM+ (scale on right)
BO 2E	22	5418	1034.84	19.1
BO 2G	35	3450	1338.6	38.8	14500	AGVHD
BO 2H	43	14094	4016.79	28.5
BO 2I	50	8370	1757.7	21	14500	pos blood cx
BO 2J	57	4128	243.552	5.9
BO 2K	120	15996	14828.3	92.7
BO 2L	154	5712	159.936	2.8
BO 3E	18	513	144.666	28.2
BO 3F	33	836	184.756	22.1
BO 3G	52	760	245.48	32.3
BO 3H	59	1953	439.425	22.5
BO 3I	349	4020	430.14	10.7
BO 4E	15	3038	1063.3	35
BO4F	22	1848	739.2	40
BO 4G	30	1035	127.305	12.3
BO 4H	35	1344	180.096	13.4
BO 4I	42	1485	279.18	18.8
BO 5E	17	2961	503.37	17
BO 5G	32	2970	1440.45	48.5	14500	TMA
BO 5H	39	9588	2377.82	24.8	14500	AGVHD
BO 5I	46	17949	520.521	2.9
BO 5J	53	21749	1739.92	8
BO 5K	60	11468	699.548	6.1
BO 5L	101	14784	2069.76	14
BO 5M	109	9130	1670.79	18.3
BO 6D	15	2480	1182.96	47.7
BO 6F	29	1593	684.99	43
BO 6G	43	1350	479.25	35.5
BO 6H	106	1692	368.856	21.8
BO 7E	19	3536	1580.59	44.7
BO 7F	26	5712	816.816	14.3
BO 7G	40	5022	783.432	15.6
BO 7H	47	5394	1893.29	35.1	14500	AGVHD
BO 9D	13	2108	752.556	35.7
BO 9E	20	1725	1254.08	72.7
BO 9F	27	768	153.6	20
BO 9G	34	1632	396.576	24.3
BO 9H	41	5929	5217.52	88
BO 9I	48	5846	2513.78	43
BO 9J	82	912	512.544	56.2
BO 9K	96	880	390.72	44.4
BO 10D	18	6142	178.118	2.9
BO 10E	24	3969	190.512	4.8
BO 10F	31	2709	135.45	5
BO 10G	59	2664	309.024	11.6
BO 10H	101	2220	295.26	13.3
BO 11E	20	1209	60.45	5
BO 11F	27	4774	267.344	5.6
BO 11G	32	2419	263.671	10.9
BO 11H	40	2054	330.694	16.1
BO 11I	100	3400	469.2	13.8
BO 12F	19	3484	254.332	7.3
BO 12G	26	2607	505.758	19.4	14500	TMA and AGVHD
BO 12H	40	6622	887.348	13.4
BO 12I	44	11502	1380.24	12
BO 12J	54	5185	1011.08	19.5
BO 12K	60	2550	405.45	15.9
BO 12M	88	5460	1283.1	23.5
BO 12N	103	2800	686	24.5
BO 12O	263	5460	1370.46	25.1
BO 12P	301	7704	2342.02	30.4
BO 13E	18	5848	140.352	2.4	14500	TMA
BO 13F	27	5828	652.736	11.2
BO 13G	34	1840	336.72	18.3	14500	pos blood cx
BO 13H	41	400	14.8	3.7	14500	pos blood cx
BO 13I	49	720	38.16	5.3	14500	pos blood cx
BO 14D	12	23217	197.345	0.85	14500	TMA
BO 14E	20	9405	912.285	9.7
BO 14F	27	15120	1134	7.5
BO 14G	34	12684	2993.42	23.6
BO 14H	42	19251	4042.71	21
BO 15C	17	4740	1512.06	31.9
BO 15D	24	705	446.97	63.4
BO 15E	37	1472	644.736	43.8
BO 15F	54	986	620.194	62.9
BO 15G	59	672	176.064	26.2
BO 15H	66	744	221.712	29.8
BO 15I	75	756	495.936	65.6	14500	C diff
BO 15J	80	1071	300.951	28.1
BO 15K	94	2964	1072.97	36.2
BO 15L	101	1104	397.44	36
BO 15M	108	1755	433.485	24.7
BO 16E	20	1508	1016.39	67.4
BO 16F	29	2088	918.72	44
BO 16G	34	3456	1862.78	53.9
BO 16H	41	704	353.408	50.2
BO 16I	48	120	62.52	52.1
BO 16J	57	462	223.608	48.4
BO 16K	62	1428	725.424	50.8
BO 16L	77	1430	836.55	58.5
BO 16M	83	270	117.72	43.6
BO 16N	104	2958	1473.08	49.8
BO 16O	145	1342	342.21	25.5
BO 17D	14	7897	529.099	6.7
BO 17E	22	1443	50.505	3.5
BO 17F	27	2436	53.592	2.2
BO 17G	42	2870	74.62	2.6
BO 17H	56	2860
BO 17I	70	2405	51.48	1.8
BO 18E	20	2175	56.55	2.6
BO 18F	28	5780	1086.64	18.8
BO 18G	33	1463	131.67	9
BO 18H	40	2640	76.56	2.9
BO 18I	42	1932	183.54	9.5
BO 18J	47	2210	1009.97	45.7
BO 18K	54	1406	219.336	15.6
BO 18L	62	1054	208.692	19.8
BO 18M	96	473	42.097	8.9
BO 18N	104	1088	198.016	18.2
BO 18O	273	697	168.674	24.2
BO 19E	15	1232	221.76	18
BO 19F	20	949	194.545	20.5
BO 19G	27	975	66.3	6.8	14500	TMA
BO 19H	35	536	36.448	6.8	14500	pos blood cx
BO 19I	40	4131	206.55	5	14500	pos blood cx
BO 19J	47	5082	1123.12	22.1	14500	pos blood cx
BO 20F	18	5810	3985.66	68.6
BO 20G	25	1240	576.6	46.5	14500	AGVHD
BO 20H	32	1729	1186.09	68.6	14500	pos blood cx
BO 20I	39	6390	5163.12	80.8
BO 20J	47	2812	1476.3	52.5
BO 20K	60	2542	1558.25	61.3
BO 20L	104	1292	790.704	61.2
BO 21D	15	5247	687.357	13.1
BO 21E	22	3933	578.151	14.7
BO 21F	29	4420	680.68	15.4
BO 21G	36	3840	787.2	20.5
BO 21H	42	2730	638.82	23.4
BO 21I	65	4420	1100.58	24.9
BO 21J	100	2601	395.352	15.2
BO 22E	14	1760	334.4	19
BO 22F	27	4004	332.332	8.3
BO 22G	35	1690	135.2	8
BO 22H	42	1922	307.52	16
BO 22I	49	1375	243.375	17.7
BO 22J	56	1711	343.911	20.1
BO 22K	136	2077	436.17	21
BO 23D	21	455	47.775	10.5
BO 23E	34	1701	168.399	9.9
BO 23F	41	988	144.248	14.6
BO 23G	42	348	50.112	14.4
BO 23H	49	208
BO 23I	56	13667	710.684	5.2
BO 23J	64	816	128.928	15.8
BO 23K	105	3570	524.79	14.7
BO 24E	15	2460	1800.72	73.2
BO 24F	23	2088	1538.86	73.7
BO 24G	28	1856	746.112	40.2
BO24H	35	1590	246.45	15.5
BO 24I	42	1242	181.332	14.6
BO 24J	49	1404	219.024	15.6
BO 24K	56	1400	277.2	19.8
BO 24L	101	494	186.732	37.8
BO 24M	259	4560	351.12	7.7
BO 25E	23	288	47.808	16.6
BO 25F	28	1568	329.28	21
BO25G	35	7488	2456.06	32.8
BO 25H	43	3276	1464.37	44.7
BO 25I	58	4050	1466.1	36.2
BO 25J	97	6000	1902	31.7	14500	AGVHD
BO 25K	99	4680	1371.24	29.3
BO26D	21	5624	933.584	16.6
BO 26E	26	4420	663	15	14500	pos blood cx
BO 26F	33	3300	462	14	14500	TMA
BO 26G	40	2688	456.96	17
BO 27C	13	7832	579.568	7.4
BO 27D	21	5624	933.584	16.6
BO 27E	26	4420	663	15
BO27F	33	3300	462	14
BO 27G	40	2688	456.96	17
BO 27H	47	3465	592.515	17.1
BO 27I	54	3510	614.25	17.5
BO 27J	111	3366	1228.59	36.5
BO28E	14	2840	42.6	1.5
BO 28F	22	3774	98.124	2.6
BO 28G	28	4895	132.165	2.7
BO 28H	35	1500	34.5	2.3
BO 28I	42	2754	60.588	2.2
BO 28J	50	2640	58.08	2.2
BO 28K	57	1121	24.662	2.2
BO 28L	63	1156	31.212	2.7
BO 28M	200	1325	17.225	1.3
BO29E	17	2052	307.8	15
BO29F	24	1617	365.442	22.6
BO 29G	38	3388	220.22	6.5
BO 29H	45	4661	307.626	6.6
BO 29I	52	2627	131.35	5
BO 29J	59	2442	134.31	5.5
BO 29K	171	6557	1239.27	18.9
BO 30D	18	4136	1695.76	41
BO30E	25	3948	1500.24	38
BO 30F	35	2028	746.304	36.8
BO 30G	39	2607	771.672	29.6
BO 30H	46	1782	511.434	28.7
BO 30I	53	1742	533.052	30.6
BO 30J	123	651	159.495	24.5
BO31E	18	432	268.272	62.1
BO31F	24	1148	850.668	74.1
BO 31G	31	1350	622.35	46.1
BO 31H	38	2736	1477.44	54
BO 31I	45	3456	1786.75	51.7
BO 31J	52	4248	2778.19	65.4
BO 31K	72	8954	5175.41	57.8
BO 31L	102	190	134.52	70.8
BO 32H	29	2352	564.48	24
BO 32I	34	5060	2858.9	56.5
BO 32J	41	95
BO 32K	48	0
BO 32L	84	160	60.64	37.9
BO 33L	22	6864	1448.3	21.1
BO 33M	27	1701	671.895	39.5
BO 33N	34	6480	3894.48	60.1
BO 33O	41	2050	1250.5	61
BO 33P	48	4558	2547.92	55.9
BO 33Q	55	2000	1492	74.6
BO 34E	19	1512	412.776	27.3
BO 34F	26	494	46.436	9.4
BO 34G	40	1457	403.589	27.7
BO 34H	47	938	63.784	6.8
BO 34I	191	1920	251.52	13.1
BO35D	17	517	168.025	32.5
BO 35E	21	990	235.62	23.8
BO 35F	28	1704	761.688	44.7
BO 35G	34	901	138.754	15.4
BO 35H	42	940	129.72	13.8
BO 35I	48	1620	259.2	16
BO 35J	56	2840	374.88	13.2
BO 35K	129	1430	328.9	23
BO 36D	16	4902	2264.72	46.2
BO 36E	23	7380	5166	70	14500	TMA
BO 36F	27	7740	3931.92	50.8
BO 36G	35	4590	2327.13	50.7
BO 36H	44	1197	415.359	34.7
BO 36I	49	2480	716.72	28.9
BO 36J	56	2442	471.306	19.3
BO 36K	98	1850	695.6	37.6
BO 37D	14	3948	2333.27	59.1
BO 37E	19	1491	969.15	65
BO 37F	26	3608	1959.14	54.3
BO 37G	33	3570	1838.55	51.5
BO 37H	47	2852	1662.72	58.3
BO 37I	54	6966	3789.5	54.4
BO 37J	96	2255	908.765	40.3
BO 37K	193	1924	835.016	43.4
BO 38G	18	3588	2095.39	58.4	14500	TMA
BO 38H	24	3640	1477.84	40.6
BO 38I	32	2448	374.544	15.3
BO 38J	39	4292	1708.22	39.8
BO 38K	55	2856	1690.75	59.2
BO 38L	158	3328	1171.46	35.2
BO 39E	18	912	177.84	19.5
BO 39F	26	3312	414	12.5
BO 39G	33	1440	354.24	24.6
BO 39H	49	1287	611.325	47.5
BO 39I	51	970	491.79	50.7
BO 40F	14	3698	92.45	2.5
BO 40G	19	3185	146.51	4.6
BO 40H	27	2914	437.1	15
BO 40I	36	3770	463.71	12.3
BO 40J	50	4212	842.4	20
BO 40K	53	3869	820.228	21.2	14500	AGVHD
BO 40L	101	10720	2637.12	24.6
BO 41L	19	3776	1718.08	45.5
BO 41M	26	1938	432.174	22.3
BO 41N	34	2842	863.968	30.4
BO 41O	40	7200	3081.6	42.8
BO 41P	47	3776	2027.71	53.7
BO 42M	20	1786	228.608	12.8
BO 42N	27	2009	251.125	12.5
BO 42O	34	1428	151.368	10.6
BO 42P	41	4260	617.7	14.5
BO 42Q	48	2440	458.72	18.8
BO 42R	100	4515	713.37	15.8
BO 43F	19	4785	1559.91	32.6
BO 43G	24	4048	1105.1	27.3
BO 43H	31	913	42.911	4.7
BO 43I	38	903	71.337	7.9
BO 43J	45	3350	167.5	5
BO 43K	51	3344	207.328	6.2
BO 43L	95	1200	178.8	14.9
BO 43M	101	1836	196.452	10.7
BO 43N	132	3680	287.04	7.8
BO 44F	38	12070	1870.85	15.5	14500	AGVHD
BO 44G	42	21672	3922.63	18.1
BO 44H	50	24153	10989.6	45.5
BO 44I	98	1083	524.172	48.4
BO 45D	18	1743	278.88	16
BO 45E	25	1344	442.176	32.9
BO 45F	32	1944	396.576	20.4
BO 45G	39	6391	1252.64	19.6
BO 45H	46	4180	902.88	21.6
BO 45I	53	2960	642.32	21.7
BO 45J	95	2964	560.196	18.9
BO 45K	109	8100	1393.2	17.2
BO 46L	19	4536	2408.62	53.1
BO 46M	26	3900	741	19
BO 46N	32	3285	381.06	11.6
BO 46O	39	4272	815.952	19.1
BO 46P	46	2470	454.48	18.4
BO 46Q	73	4551	1820.4	40
BO 47E	20	1056	243.936	23.1	14500	pos blood cx
BO 47F	27	3465	1528.07	44.1
BO 47G	34	5952	517.824	8.7
BO 47H	41	7920	910.8	11.5
BO 47I	48	3294	431.514	13.1
BO 47J	56	5394	366.792	6.8	14500	AGVHD
BO 47K	97	4582	1434.17	31.3	14500	TMA
BO 47L	117	5368	1637.24	30.5
BO 48E	18	5307	2669.42	50.3
BO 48F	25	4736	1965.44	41.5
BO 48G	32	2408	1191.96	49.5
BO 48H	39	1767	885.267	50.1
BO 48I	48	1855	805.07	43.4
BO 48J	98	1386	587.664	42.4
BO 49D	14	3904	1811.46	46.4
BO 49E	21	1050	544.95	51.9
BO 49F	28	792	102.168	12.9
BO 49G	35	984	303.072	30.8
BO 49H	42	960	306.24	31.9
BO 49I	49	1376	588.928	42.8
BO 50D	17	3276	1696.97	51.8
BO 50E	24	2052	279.072	13.6
BO 50F	32	2688	532.224	19.8
BO 50G	39	2109	369.075	17.5
BO 50H	46	1984	388.864	19.6

## Sheet: CD64
OLFM4 neg	OLFM4 pos
937	433
1764	1526
928	539
1025	361
1278	875
839	273
1190	615
1040	1018
684	486
1036	944
847	687
776	591
594	509
539	414
767	405
1798	1389
671	326
999	947
542	-33
680	68
938	456
820	592
882	304
535	387
862	604
801	338
504	84
611	231
798	644
1123	1084
719	523
603	583
1450	1285
1272	1075
925	848
1147	1040
672	612
880	714
887	850
972	713
889	536
1043	810
949	513
747	337
928	499
904	750
614	429
1425	834
916	749
571	287
782	613
649	454
1426	697
974	769
862	638
774	449
984	619
921	780
600	365
614	294
563	286
523	528
686	509
339	94
525	214
636	326
1283	1167
542	323
648	367
697	180
608	496
401	93
536	391
1118	949
715	306
1146	890
643	485
520	247
424	246
552	111
561	246
576	326
1406	1029
454	277
575	261
455	395
379	0
355	138
310	212
636	388
623	491
985	796
697	463
1198	1054
470	207
1276	1043
1118	1212
767	733
1079	749
599	449
590	347
428	412
782	634
575	413
588	504
550	98.3
671	463
494	591
564	91.3
547	203
3611	3470
671	222
628	434
398	127
882	705
559	257
915	373
659	426
626	625
613	135
580	13
1006	682
586	403
718	566
1030	655
1500	1334
878	516
294	158
790	621
466	64
419	276
372	0
294	42
634	297
834	528
833	687
1032	663
528	342
481	460
330	149
241	151
905	263
529	0
593	119
524	121
347	0
596	339
1261	1049
1355	1003
998	668
1890	1793
622	363
417	333
422	217
417	35
371	90
1106	921
261	165
357	218
784	716
321	140
735	594
885	618
512	234
457	0
1185	886
542	418
479	263
566	397
469	318
715	376
678	403
652	452
431	82
525	345
445	218
1193	966
871	633
583	41
484	0
638	216
621	411
656	263
548	388
1186	1211
614	116
800	523
755	184
809	255
1385	1148
726	373
877	479
792	507
857	709
696	0
1227	960
750	540
753	497
787	334
705	342
779	425
766	303
960	536
993	813
405	2003
422	102
1072	690
538	252
867	618
652	469
541	297
542	342
638	403
516	316
819	649
990	754
2343	1228
658	475
542	450
885	623
675	503
964	817
538	252
677	296
758	274
731	450
613	253
753	463
698	579
681	331
526	389
1280	2316
1012	956
860	498
945	604
1073	780
946	639
855	664
802	522
594	321
522	248
305	0
642	151
725	345
692	477
650	169
696	370
780	499
599	268
695	325
542	381
766	533
3516	3248
683	600
783	680
950	791
805	517
828	487
917	740
1058	794
396	259
430	0
498	185
972	464
639	127
806	552
769	476
993	867
724	641
1338	1205
891	436
787	572
634	35
823	708
1032	761
1146	768
1183	1095
1310	1208
1101	1050
1975	1222
1053	806
549	0
720	415
1967	1639
733	324
656	339
752	428
670	530
851	720
831	685
594	400
645	556
854	685
657	557
592	473
685	401
776	417
2367	1907
631	258
697	152
738	321
729	186
789	417
2033	1241
1167	838
717	399
807	349
710	443
804	614
518	109
732	467
513	189
641	521
607	517
657	523
750	701
787	462
557	183
648	314
762	485
382	0
990	630
376	152
536	384
581	491
339	203
598	457
443	329
429	80
507	7
569	220
498	192
761	417
654	280
838	335
720	400
638	292
461	174
551	273
661	324
369	0
444	156
613	258
825	192
1258	761
823	468
842	472
786	543
879	608
889	757
785	585
1008	743
1338	997
429	209
367	93
743	452
762	599
696	438
728	638
511	271
872	466
1332	931
562	300
951	402
447	297
663	184
761	665
894	500
958	481
799	374
733	457
585	387
845	735
437	26
563	197
872	654
403	17
403	133
589	78
540	244
406	81
455	215
1417	1460
409	31
520	215
674	336
572	372
566	118
788	360
594	412
560	425
1001	570
399	196
779	399
282	65.3
500	305
753	340
931	389
700	349
573	0
669	562
641	136
933	462
1008	371
729	451
861	538
646	555
958	724
1097	486
574	159
1165	869
713	408
786	430
593	215
600	407
726	408
624	220
950	557
518	18
1384	1026
604	9
663	248
809	537
1401	941
841	281
719	408
748	531
967	650
768	714
635	192
589	0
537	208
452	153
841	710
719	344
1419	1110
608	153
782	506
727	522
700	407
703	25
671	253
673	379
355	103
708	573
911	350
1056	719
513	339
830	670
802	575
827	552
638	296
899	560
812	542
995	697
1394	1068
1432	859
809	522
951	609
702	487
958	910
1086	740
854	820
721	341
578	236
558	0
740	720
645	632
773.694	491.365
347.619	376.161

## Sheet: CD16
OLFM4 neg	OLFM4 pos
55746	65703
26486	34523
69213	85801
68577	74494
78332	78936
45805	54917
58061	67290
21901	24973
48541	31291
35904	37204
8590	7967
21201	24193
22619	22224
34234	33917
19249	31669
12338	13703
51281	53004
73719	72888
37557	44199
72946	80241
118637	111587
66597	55386
64444	52265
37628	36124
103330	107482
130462	134782
54259	57579
48839	51587
84059	89011
84860	88186
97672	100743
72959	76864
29843	28948
5878	6716
35908	30343
47462	56489
8000	8369
12719	12417
19266	19027
17770	18138
12151	12075
18811	19282
82136	82432
26781	27386
18992	24390
60399	69599
57463	62605
47719	53818
25323	25360
7388	7509
41233	43472
6429	10954
41074	43406
36191	38813
39417	40504
46608	48127
88285	113254
70786	77210
46054	48588
99300	111210
29143	32109
15111	13657
70632	90518
72819	83126
56904	62489
19302	28652
27890	27893
36246	36072
28140	30173
39355	39510
17057	18805
51068	48838
18448	18323
41230	42199
22354	22444
27127	27974
84592	85472
33856	23698
78378	92427
9981	9886
51864	56780
52551	58732
26111	26567
66908	68310
94837	96984
37079	36632
16176	25084
80273	89473
38248	41028
30830	32210
44236	38117
50113	51728
34472	36334
43820	45109
62454	64875
31447	32567
25564	24604
15280	15611
45239	46413
11104	11191
13568	10858
29207	22473
29607	30818
6306	8411
41940	36744
18963	21337
25922	26151
28007	28067
24366	24912
90081	1000110
64581	47955
60454	40969
42585	45936
54353	55643
5808	6253
30815	35565
32738	36294
60202	66981
46303	43420
16619	19111
43910	64661
27443	24776
19161	19668
26429	29687
45228	48514
34678	36624
26223	26811
21162	21424
21703	26833
30965	37573
35132	37182
80809	84423
26713	22316
119540	116942
52536	53809
47625	50846
34263	34966
22550	22459
41760	41460
32325	32656
45786	49017
17330	19779
25130	18149
31639	33182
18443	18919
38802	38187
77209	78393
53518	54351
26955	30369
66118	66389
23294	23059
38088	50518
42476	55104
15903	16512
25752	30331
35421	37872
52406	54589
56619	56641
59888	62836
46325	46749
23817	28981
53206	58394
62714	67263
13722	14730
66413	80643
41982	38194
12600	329997
42897	41858
36278	37177
9506	13347
29774	18024
83831	90957
41804	42358
57950	60837
68066	70890
39659	41779
37341	42563
51084	55426
51143	53396
51511	53634
14949	21172
54879	55942
54111	56104
69882	69987
47910	49214
42642	42476
68934	68794
28767	28462
15636	18984
67420	67551
46665	47853
34013	34854
44053	44085
26742	30100
63649	65564
46125	46720
33659	33780
62034	62763
53547	54011
25128	33078
53807	68243
53624	57560
49607	55218
45312	45143
39782	39538
49251	49614
55323	58380
50777	51269
86198	19177
63633	63702
34116	38025
49177	48845
37410	39747
38282	38866
35858	46311
57903	64453
42369	43097
46076	47618
30374	40283
40721	48703
69127	94235
36165	38254
22282	22822
25020	30250
14731	14463
23114	23454
49177	48845
43241	43721
34376	34195
39542	40439
32849	33034
29476	30188
29983	30274
24216	28154
49754	54789
81702	33828
61629	55268
38451	34253
40670	42169
39402	39226
40413	42848
44291	41994
42374	43337
55238	57191
109333	110747
38217	39916
33081	33944
16424	15983
22939	23758
37241	40525
14471	14475
15631	16415
17130	17511
17982	18306
10755	11170
2745	2461
6695	6522
1468	1325
2452	2024
3281	2922
2631	2177
4470	3544
4319	3414
7145	5021
9533	5125
111785	134947
72501	75835
53634	63636
70020	88159
49647	59659
64135	70335
43743	43179
55665	59681
30977	31915
82817	88074
59348	70374
65866	81447
45803	42607
64364	74363
44434	46833
39080	39371
61127	51627
69053	66591
47225	61565
43078	51905
92810	105591
50024	51828
30476	35020
76769	94694
86806	95800
51566	58012
53732	51307
40170	41403
37380	38967
59341	63569
27327	31244
39368	41946
24990	26095
32316	36308
25067	25154
24548	24687
56239	62398
96304	104327
89178	91711
92255	95439
59436	59213
45145	47613
28516	36682
31095	46198
88037	102144
70811	77849
41925	43154
28068	29869
31052	32854
41174	43443
53652	54857
51766	49255
31471	35788
35458	37894
43744	41914
56501	57707
78251	79664
61934	62377
23390	17652
85444	88382
31941	47806
75430	81828
46206	48126
49076	50406
49493	51774
43237	45110
17278	18043
56671	59949
51144	55321
42029	43912
34060	34360
44033	44765
47272	49380
23278	23402
58453	79542
56490	68501
37511	33787
34675	33657
34595	41224
105273	112294
77289	72949
76980	64780
79178	75284
77024	79079
89136	86258
141620	140744
73703	76878
86345	89307
3436	3310
2964	2748
6293	4919
36137	46883
75328	67471
69076	73963
44625	46532
32047	33542
51212	51249
28828	28688
75949	79740
46843	44806
40014	43156
99793	122670
83133	90055
48563	61074
88234	91022
54460	56147
37728	51421
79548	101104
63082	73761
53066	56226
49540	52166
55642	61473
59513	57786
29093	28670
34181	33835
68913	66462
32632	33498
35951	36026
48129	49977
38367	40763
25684	25885
15455	17292
56308	55587
47558	49375
41026	43449
22105	22618
37054	37452
35637	35709
26769	27127
37590	35622
38659	39434
23249	23424
43070	45300
61919	62816
76180	77198
66306	71511
85303	87217
25903	27749
72923	74657
36876	38505
37354	38980
48263	49590
65984	83004
51870	55074
49864	49097
39278	33166
50211	50789
56246	60369
52925	55305
56114	61634
127127	141835
40597	43449
38281	37154
41507	39761
52139	51558
69919	70421
52200	53330
87825	95087
47517	56926
72983	98807
63035	76202
42153	42946
41666	50659
84088	106178
46338	51142
42278	43367
74743	95180
55945	60020
52678	52924
91690	92768
66308	62872
75724	76997
37082	38028
37475	37435
15508	23528
49663	73849
44833	46637
30768	30995
37485	39570
43752	43432
45799	46395
46388	47531
100809	105630
37597	37096
33492	33669
10150	15749
43963	47044
33500	35777
46545	48483
37812	39999
43483	45383
44561	43998
26367	27917
33010	32384
24138	23437
59153	73131
37754	39926
34934	39460
39787	39747
35357	36940
27121	27055
37149	35283
53043	90933
95280	100417
79735	80869
59713	62325
49055	49893
45818.7	50895.8
23477	52256.6

## Sheet: CD11b
OLFM4 neg	OLFM4 pos
3115	3328
3789	3250
3324	3345
2783	2769
5267	5048
2990	2898
4616	4618
2560	2294
2613	2434
3472	3558
3697	3423
3985	3946
5796	5797
1757	1491
1940	2156
2599	2652
3048	2850
2046	2001
2334	2092
2237	1921
2096	2011
3374	3109
2276	2227
2703	2514
2348	2262
2742	2551
2348	2232
4692	4563
2673	2978
3568	3327
1929	1937
3525	3385
3258	3120
3337	3572
3461	3373
3492	2596
4122	3692
3145	2784
2905	2482
3611	3470
2631	2329
2554	2469
3156	3124
4556	4272
2903	3708
3975	3645
2905	3001
3043	2727
2832	2431
3414	3283
3154	3100
2671	2720
2349	2593
4479	4443
4849	4522
5330	6371
2557	2506
5047	4750
3748	3757
3538	3093
2208	1632
3716	3424
4222	4191
3037	3021
2569	2425
2540	2091
2329	2262
3197	2827
6302	5721
4815	3941
4933	4568
5361	5526
4332	3806
2786	2508
4600	4331
3092	2700
2870	2501
3575	3297
2128	2015
3202	3189
3529	3309
4063	3741
4605	4173
2292	2663
2378	2495
2874	2702
1662	1584
3304	3596
3058	2514
2369	2071
2144	1712
3664	3519
1935	2237
2477	2230
4387	4268
3067	2929
4039	3959
5084	4682
4783	4517
2554	2928
3822	3529
3878	3671
2525	2340
2062	2537
6210	5865
5492	5069
5587	4872
6327	5873
5832	5566
2253	2150
3468	3235
3122	3926
5059	4798
6784	6483
3646	3138
4240	3757
3828	3839
5696	5395
5206	4861
4738	4344
4521	4245
3507	2907
3690	3711
4451	4819
5852	5547
5742	5396
4823	4292
5647	5215
6523	5931
4767	3907
3347	3111
4784	4647
3243	3044
6230	5979
2322	2160
4028	3861
3956	4172
3411	3250
3197	2959
3523	3417
3280	3678
3102	3279
3381	3605
3810	3744
4032	4180
4529	4611
4131	3778
2424	2345
6230	5979
5950	5524
6006	5507
3862	3548
4354	4023
7416	7093
4356	4351
3540	3794
3458	3808
3104	3105
4861	4490
6496	6309
4233	4103
3646	3645
3412	3436
2466	2398
2624	2521
3057	2986
2691	2154
3022	2546
3300	3035
3570	3696
4873	4564
6625	6463
5272	5105
5699	5455
5030	4741
3031	2954
3264	2953
1071	864
2469	2466
4205	3920
5264	5390
4105	3717
6728	6396
7483	7134
6533	6279
2397	2723
4840	4717
4506	4186
3659	3445
5097	5013
4731	4900
5354	5211
5181	4792
5253	4998
3650	3511
3416	3033
6910	6998
7933	7850
4298	4187
5803	6227
7150	6949
4192	3997
5521	5000
4511	4295
4000	3305
2495	2576
4280	3990
6519	6335
4388	4428
7729	8276
5723	5767
4110	3970
4199	4001
4774	4562
3249	3148
4038	4073
3159	3432
4816	4790
4166	4326
3416	3509
3730	3453
4865	4428
5393	5705
7066	6974
5401	4909
5431	4950
4796	4189
5714	5441
4674	4873
3830	4608
8053	8226
6179	5947
5129	4875
5023	5027
4076	3632
5747	5443
5361	4952
4262	4063
3516	3609
3276	3198
3713	3749
4183	3779
4516	4032
4871	4280
4126	2921
6239	5816
3974	3730
4298	3923
3524	3313
4064	3914
3552	3513
5665	5513
3256	2942
3936	3740
5140	4886
5403	5140
4756	4484
4461	4211
4094	3889
3103	2987
3497	4134
4216	4342
4695	4006
3433	3366
3519	3667
2663	2246
3252	2367
3631	2357
3058	2187
4272	3626
3199	2493
4536	3930
3072	2891
3036	2886
6924	6681
7225	6976
4408	4220
3561	3617
4022	3693
3498	3352
5723	5440
3032	2848
3816	3618
4511	4339
5432	5418
7083	6660
4473	4340
5529	6084
5251	5090
3366	3530
5556	5082
4396	4499
2593	2836
4868	5271
5684	5778
4944	4641
4678	4476
3803	3876
4297	3941
3715	3308
3019	3034
4627	4287
3943	3761
3695	3276
4039	4013
2998	2831
4464	4343
2561	2671
3249	3002
5149	4943
5335	5044
4473	4323
5266	4776
5990	5350
5678	5513
3677	3531
5528	5028
3229	3004
5172	4956
2577	2469
4238	4033
5652	5696
5527	5002
4704	4602
3111	2422
2422	2202
3224	2697
5443	4937
4485	4214
3567	3354
3586	3123
3260	2738
3974	3725
2881	2143
4502	4063
3615	3829
6612	6741
6114	6163
2453	2045
3431	3158
3570	3385
2650	2302
3467	3080
4882	4389
3007	3078
2568	2394
4776	4615
5052	4684
3082	2995
5527	5469
4590	4404
4853	4536
4116	4264
4022	3968
3813	3243
2719	3619
3101	2287
3964	3350
4394	4225
5578	5231
2275	2479
3638	4471
5785	5610
5131	4769
5898	5656
4435	3571
2703	2318
4272	3955
3847	3682
4230	3987
4178	3635
2712	2863
3132	3248
4260	4288
5734	5677
5244	5064
3443	3318
2567	2310
5586	5612
5996	5649
3089	3014
6844	7112
5205	4981
5807	6199
4791	4472
5854	5840
3512	3161
2602	2400
4784	6117
9356	8820
5237	4517
4908	5103
4716	4768
4137.35	3962.64
1295.22	1294

## Sheet: CD62L
OLFM4 neg	OLFM4 pos
4944	5184
11979	11920
4069	4026
4202	4016
8157	7657
4844	4570
7148	6884
13551	12051
10943	10710
10428	9996
6709	6452
5174	5008
4616	4207
2053	1802
4615	2000
6847	6743
2038	2850
4556	4497
2945	2767
3781	3540
3431	3294
4275	4125
5073	5087
5732	5384
6380	7044
6062	5977
11404	11020
7401	5526
3257	3067
5328	3327
2475	2200
2625	2422
1951	1883
2157	1817
6787	5657
6187	4525
6587	6010
5786	5534
7622	7304
5808	6253
4628	4074
4276	4201
4017	3930
5259	5116
5722	7619
4478	4371
6284	6750
9257	9508
12131	13729
9887	10764
7984	8078
9278	9914
4409	7231
9961	9531
10710	10677
9700	10057
5131	5404
6276	6166
6035	5723
6197	5875
4836	4087
6076	6306
5140	5116
6860	6795
5904	5759
5222	5365
7363	7313
3093	2881
11307	11029
16844	16157
7665	7579
6717	6557
7127	6439
5051	5055
14284	13997
9657	9281
10039	9546
12691	12166
3904	3988
6801	7039
2961	2716
4999	4571
4214	3826
5547	3502
4195	4493
5947	5502
8826	8618
3448	3245
6550	6392
4535	4611
5835	5475
5849	4892
3578	4551
4564	4218
10154	9965
8330	8418
6028	5860
7640	7319
8153	7868
8604	8678
5180	4897
8242	7957
8261	8150
5395	6728
9928	8848
10379	10390
17476	16556
12778	12190
7250	7135
11234	10829
10581	10148
3401	4237
12570	12150
8118	7511
9467	9554
13649	13088
6400	6193
12439	12379
10231	9928
5189	4868
8686	8121
16391	16218
9029	8898
7463	5753
8857	8780
8312	7525
8557	8359
8593	8451
7421	7400
18188	17511
7960	7679
9559	7110
12233	12952
4580	4633
8755	9355
5235	5729
5739	5833
6685	6360
7254	7274
3948	3854
4208	4614
7701	8673
13009	15573
9027	8920
8068	7538
5496	6233
5301	5058
3981	3979
4580	4633
4701	4497
6229	5919
5848	5785
3438	3230
8021	7926
5450	5414
6834	7023
9458	10582
11407	10371
6155	6306
3866	3687
5773	6040
7200	7219
5574	5861
6376	7057
11224	11779
10863	10855
9986	9718
8948	9014
6788	6645
7123	8023
12286	11840
4665	4604
3526	3266
4008	3716
6386	5957
3364	3246
8381	8114
4084	3854
1733	1765
3730	3653
5683	5251
6697	6408
6002	5779
7431	7094
10376	10124
4931	5214
9394	8723
5243	5216
11085	11135
7152	7869
5037	5102
9226	9452
9380	8887
5261	5176
9980	9933
11522	10889
8467	8551
5845	5513
6219	6091
7466	6844
8078	7656
7074	6793
8329	8768
12971	13409
7081	6578
6258	6540
12781	13109
7117	6870
7646	7812
3918	3676
6952	6879
7439	7292
5649	5588
7224	6957
5060	4659
11437	11100
4031	3981
6550	6192
5564	5208
6163	6092
7609	7080
4167	4001
7817	7631
6721	5425
11827	11180
9985	8827
7955	7506
10088	9674
10351	11875
6518	6731
9158	8441
9735	9170
9785	9067
8254	8103
10406	10030
4705	4351
6879	6423
7039	6864
4645	4086
9727	8441
3662	3722
13902	13438
13354	12944
4968	4795
9043	8422
8404	7943
10621	10166
7635	7552
8297	7868
4994	5073
7063	6986
7180	6910
5858	6506
6011	5681
5020	4924
6404	6812
4380	4168
8939	8877
15619	15363
10292	11229
5448	5988
6633	5884
6784	7107
4933	5950
6378	7748
8330	8196
7902	7710
9703	7379
15237	14283
15318	15183
8416	8288
19055	18265
11136	11494
14806	14376
8153	8034
2674	2641
9140	8799
7550	7664
7421	8522
7001	6857
6491	6188
2361	2132
8703	8479
3941	3838
8479	8156
9957	9371
11832	12387
7852	7976
16446	16200
7042	7629
12827	12245
6623	6646
6920	6972
7770	9155
5630	5820
6164	6234
5041	4858
8965	9244
7545	7744
12491	11894
7715	7799
13983	13923
8509	7967
12451	12273
6523	6644
6285	6510
6656	6435
13690	13918
8693	8713
11241	10906
8955	8875
7509	7131
9889	9477
10492	9745
7159	7007
7244	7042
16912	16450
6208	6329
43070	45300
6005	6102
9329	8722
5920	5754
9175	9408
7613	7688
5304	4580
8490	8670
8272	8363
8989	8474
13309	13099
10107	9712
8327	7732
4345	4606
3759	3358
15126	14737
9531	8985
10130	9577
10161	9592
7459	7446
7659	7784
7989	8385
9137	9977
9084	9112
11935	11151
7795	7364
7628	7895
6847	6928
8798	7911
6220	5865
7423	7261
9155	8914
3333	2767
9066	8959
8985	8789
5728	5246
4272	4157
5549	5350
4709	4616
4793	4454
5653	5413
7553	6858
4317	4233
7871	8305
6964	6450
4684	4393
6560	6030
6133	5817
10327	10215
4587	4146
10252	10345
9422	9354
4395	4238
8180	7207
5760	6136
5188	4895
4244	4024
5974	5439
6198	5738
8211	7823
6301	6103
7764	7173
7077	7063
10524	11268
3841	3785
4791	3860
7651	7489
9021	9123
13055	12756
8397	7828
5439	5734
6185	5892
9854	4517
10345	9729
9038	8321
7676.14	7510.97
3505.09	3558.93
